# Supplementary material for: Knowledge, practices and perceptions of communities during a malaria larviciding randomized trial in the city of Yaoundé, Cameroon
Source: PLoS One. 2022 Nov 3;17(11):e0276500. doi: 10.1371/journal.pone.0276500 (PMC9632894; doi:10.1371/journal.pone.0276500)
Supplement: S1 Data — (XLSX) [file pone.0276500.s001.xlsx]

## Sheet: raw data_1
quarter	Cluster	house number	interviewee	household'head study level	profession type	interviewee study level	water source	house type	number of people	Nber<5ans	vector	bites	Periods	duration	Origin of LLIN	bednet	LLINs nber	LLIN user	regularly used	LLIN function	not used	damaged	not dmaged	knowledge of breeding sites	breeding site types	management of breeding sites	Symptoms	management of malaria cases	Preference	place of purchase	cost of LSM	cost of malaria
Mvog-Beti	PARC LABOGENIE	L1	F	university	civil servant	form 5 to upper sixth	tap water	cement	12	0	moustiquoes	yes	regularly	< 6 months	ministry of health	yes	4	every body	every body	bite/malaria	no answer	0	4	yes	channel/pool of water	remblai	fever/headache/stiffness	self medication/hospital/traditional	self medication	pharmacy/post	15000	40000
Mvog-Beti	PARC LABOGENIE	L3	M	form 1 to form 4	Small business	form 1 to form 4	tap water	cement	6	1	moustiquoes	yes	dry season	> 6 months	ministry of health	no	2	Parents	Parents	bite/song/sleeping	no answer	0	2	no	no ideas	draining	fever/headache/stiffness	hospital	hospital	pharmacy/post	3000	7000
Mvog-Beti	PARC LABOGENIE	L4	M	primary	housewife	university	tap water	mix	3	0	female anophele	yes	regularly	< 6 months	ministry of health	yes	3	every body	every body	bite/song/sleeping/malaria	no answer	0	3	yes	pool of water/small pool	nothing	fever/loss appetite/stiffness	hospital/traditional	hospital	pharmacy	20000	80000
Mvog-Beti	PARC LABOGENIE	L10	F	university	student	form 5 to upper sixth	tap water/natural source	cement	4	2	moustiquoes	yes	regularly	< 6 months	ministry of health	yes	2	every body	every body	bite/sleeping/malaria	no answer	0	2	yes	channels	cleaning	fever/headache	self medication/hospital/traditional	self medication	pharmacy/post	10000	50000
Mvog-Beti	PARC LABOGENIE	L7	F	form 5 to upper sixth	civil servant	form 1 to form 4	tap water	wood	4	1	moustiquoes	yes	regularly	< 6 months	ministry of health	yes	2	every body	every body	bite/song/sleeping/malaria	no answer	0	2	yes	channels	nothing	fever	self medication/traditional	self medication	post/hospital	5000	25000
Mvog-Beti	PARC LABOGENIE	L11	F	primary	Small business	primary	tap water	cement	1	0	nothing	yes	rainy season	< 6 months	buying	yes	1	every body	every body	bite	no answer	0	1	no	no ideas	cleaning	fever	hospital/traditional	hospital	pharmacy	2000	15000
Mvog-Beti	PARC LABOGENIE	L24	M	university	Small business	university	tap water	cement	4	1	female anophele	yes	regularly	< 6 months	ministry of health	yes	4	every body	every body	bite	no answer	0	4	yes	pool of water	cleaning	fever/headache/stiffness	hospital	hospital	pharmacy	10000	150000
Mvog-Beti	PARC LABOGENIE	L12	F	university	civil servant	university	natural source	cement	7	1	moustiquoes	yes	regularly	> 6 months	ministry of health	yes	2	every body	every body	bite/malaria	no answer	0	2	no	no ideas	nothing	headache/stomach ache/fever	self medication/hospital/traditional	self medication	pharmacy/post	20000	50000
Mvog-Beti	PARC LABOGENIE	L13	M	form 1 to form 4	Small business	form 1 to form 4	drilling/well	cement	6	0	moustiquoes	yes	regularly	> 6 months	ministry of health/buying	no	2	children	children	bite/malaria	no answer	0	2	yes	pool of water	cleaning	fever	self medication/hospital/traditional	self medication	pharmacy/post	15000	60000
Mvog-Beti	PARC LABOGENIE	L14	M	primary	Small business	primary	drilling/well	cement	2	0	moustiquoes	yes	regularly	> 6 months	ministry of health	yes	1	every body	every body	bite/song/sleeping/malaria	no answer	0	1	yes	dirty water	cleaning	fever	hospital	hospital	pharmacy/hospital	5000	10000
Mvog-Beti	PARC LABOGENIE	L15	M	form 5 to upper sixth	Small business	form 5 to upper sixth	tap water	cement	3	0	moustiquoes	yes	regularly	< 6 months	buying	yes	1	every body	every body	bite/malaria	no answer	0	1	yes	channels	cleaning	fever/headache	self medication/hospital	self medication	post	15000	30000
Mvog-Beti	PARC LABOGENIE	L16	M	form 1 to form 4	Small business	form 1 to form 4	tap water/well	mix	4	0	moustiquoes	yes	regularly	< 6 months	ministry of health	yes	2	every body	every body	bite	no answer	2	0	yes	channel/pool of water	draining	tiredness	hospital	hospital	pharmacy/post	0	80000
Mvog-Beti	PARC LABOGENIE	L6	F	form 1 to form 4	Small business	form 1 to form 4	natural source	cement	4	2	moustiquoes	yes	regularly	< 6 months	ministry of health/donation	yes	5	every body	every body	bite	no answer	0	5	yes	pool of water/channelS	draining	fever/tiredness/rheumatism	self medication	self medication	pharmacy	0	3800
Mvog-Beti	PARC LABOGENIE	L5	M	form 5 to upper sixth	Small business	form 5 to upper sixth	tap water/well	wood	3	1	dirty water	yes	regularly	< 6 months	ministry of health	yes	1	every body	every body	bite/malaria	no answer	0	1	yes	dirty/bushes/pool of water	draining	fever/headache	self medication/hospital	self medication	pharmacy	0	10000
Mvog-Beti	PARC LABOGENIE	L17	M	form 1 to form 4	Small business	form 1 to form 4	drilling	cement	4	0	moustiquoes	yes	regularly	> 1 year	ministry of health	yes	3	every body	every body	song/sleeping	no answer	3	0	yes	pool of water/toilet	treated	fever/headache	self medication/hospital	self medication	pharmacy	96000	100000
Mvog-Beti	PARC LABOGENIE	L9	M	form 5 to upper sixth	no answer	form 5 to upper sixth	tap water	cement	2	0	moustiquoes	yes	regularly	< 6 months	buying	no	1	Parents	Parents	bite/malaria	no answer	1	0	yes	pool of water/bushes	evacuation	fever/vomiting	hospital/self medication	hospital	pharmacy/post	3000	30000
Mvog-Beti	PARC LABOGENIE	L30	F	form 1 to form 4	Small business	form 1 to form 4	drilling	cement	5	1	moustiquoes	yes	regularly	> 6 months	ministry of health	no	1	children	children	malaria	no answer	1	0	yes	dirty water	sweeping	fever	self medication/hospital	self medication	pharmacy	0
Mvog-Beti	PARC LABOGENIE	L19	F	primary	civil servant	form 1 to form 4	drilling	cement	5	1	moustiquoes	yes	regularly	< 6 months	ministry of health	yes	3	every body	every body	bite	no answer	3	0	yes	dirty water	sweeping	no idea	hospital	hospital	pharmacy	9000	50000
Mvog-Beti	PARC LABOGENIE	L20	M	university	civil servant	university	tap water/drilling/well	cement	3	0	moustiquoes	yes	regularly	< 6 months	ministry of health	yes	2	every body	every body	bite/malaria	no answer	0	2	yes	pool of water/channelS	remblai	fever/vomiting	hospital	hospital	pharmacy	1000	15000
Mvog-Beti	PARC LABOGENIE	L18	M	form 1 to form 4	no answer	form 1 to form 4	tap water/well	cement	2	1	moustiquoes	yes	regularly	< 6 months	ministry of health	yes	1	every body	every body	malaria	no answer	0	1	yes	water source/dirty	nothing	fever	self medication/hospital	hospital	pharmacy	0	7000
Mvog-Beti	PARC LABOGENIE	L21	F	primary	no answer	primary	tap water	cement	6	2	moustiquoes	yes	regularly	> 6 months	ministry of health	yes	6	every body	every body	sleeping	no answer	0	6	no	no ideas	nothing	no idea	hospital	hospital	post	0	15000
Mvog-Beti	PARC LABOGENIE	L23	M	primary	no answer	primary	tap water/drilling	cement	4	0	moustiquoes	yes	dry season	> 2 years	ministry of health	yes	3	every body	every body	bite	no answer	0	3	yes	pool of water/channelS	nothing	fever	self medication/hospital	self medication	post	5000	2000
Mvog-Beti	PARC LABOGENIE	L22	F	primary	Small business	primary	tap water/natural source	cement	8	1	moustiquoes	yes	regularly	< 6 months	ministry of health	yes	4	every body	every body	bite	no answer	4	0	yes	dirty water	sweeping	stiffness/tiredness	self medication/hospital	self medication	post	0	10000
Mvog-Beti	PARC LABOGENIE	L2	M	form 1 to form 4	Small business	form 1 to form 4	tap water	wood	10	2	dirty water	yes	regularly	> 6 months	ministry of health	no	2	every body	every body	bite/malaria	no answer	2	0	yes	channelS	draining	fever	self medication/hospital	self medication	pharmacy/post	30000	160000
Mvog-Beti	PARC LABOGENIE	L41	F	no answer	Small business	form 5 to upper sixth	tap water/well	cement	5	1	moustiquoes	yes	regularly	< 6 months	ministry of health	yes	3	every body	every body	bite/malaria	no answer	0	3	yes	pool of water	nothing	fever	self medication/hospital	self medication	pharmacy/post	0	50000
Mvog-Beti	PARC LABOGENIE	L25	F	form 5 to upper sixth	civil servant	university	tap water	cement	2	0	moustiquoes	yes	regularly	< 6 months	ministry of health	yes	2	every body	every body	bite/malaria	no answer	0	2	yes	dustbin	sweeping	fever/headache	self medication/hospital	self medication	pharmacy/post	0	5000
Mvog-Beti	PARC LABOGENIE	L26	F	primary	Small business	primary	tap water	cement	8	3	moustiquoes	yes	regularly	< 6 months	ministry of health	yes	4	every body	every body	bite	no answer	0	4	no	no ideas	nothing	stomach ache/headache	self medication/hospital/traditional	self medication	PHARM/post/TRAD	0	1100000
Mvog-Beti	PARC LABOGENIE	L27	F	form 5 to upper sixth	civil servant	form 5 to upper sixth	drilling	wood	13	3	moustiquoes	yes	regularly	< 6 months	ministry of health	yes	5	every body	every body	bite	no answer	0	5	no	no ideas	cleaning	fever	self medication/hospital/traditional	self medication	pharmacy/post	5000	110000
Mvog-Beti	PARC LABOGENIE	L28	F	primary	Small business	primary	tap water	cement	4	0	dirty	yes	regularly	< 6 months	ministry of health	yes	4	every body	every body	bite	no answer	0	4	no	no ideas	nothing	fever/vomiting	self medication/hospital	self medication	pharmacy/hospital	5000	10000
Mvog-Beti	PARC LABOGENIE	L29	M	form 1 to form 4	Small business	form 1 to form 4	tap water	wood	7	0	moustiquoes	yes	regularly	< 6 months	ministry of health	yes	7	every body	every body	bite/malaria	no answer	0	7	yes	pool of water	draining	fever/stiffness/anorexia	traditional/self medication/hospital	traditional	pharmacy/post/hospital	0	1000
Mvog-Beti	PARC LABOGENIE	L37	F	primary	housewife	primary	tap water/well	cement	4	2	moustiquoes	yes	regularly	> 2 years	ministry of health	yes	4	every body	every body	bite/malaria	no answer	0	4	yes	pool of water	sweeping	fever/headache	nothing	no action	nothing	0	0
Mvog-Beti	PARC LABOGENIE	L31	F	primary	housewife	primary	tap water/well	wood	7	2	female anophele	yes	regularly	< 6 months	ministry of health	yes	5	every body	every body	bite	no answer	0	5	yes	bushes/pool of water	sweeping	fever	self medication/hospital	self medication	pharmacy	0	200000
Mvog-Beti	PARC LABOGENIE	L32	F	primary	Small business	primary	tap water	wood	5	2	dirty/pool of water	yes	regularly	< 6 months	ministry of health	yes	2	every body	every body	bite	no answer	0	2	yes	pool of water	cleaning	fever	self medication/hospital/traditional	self medication	post/hospital	3000	50000
Mvog-Beti	PARC LABOGENIE	L42	M	form 1 to form 4	civil servant	form 1 to form 4	tap water/drilling	cement	6	2	moustiquoes	yes	regularly	< 6 months	ministry of health	yes	3	every body	every body	bite/malaria	no answer	0	3	yes	pool of water/pool of water	sweeping	fever	self medication/hospital	self medication	pharmacy/post	84000	50000
Mvog-Beti	PARC LABOGENIE	L43	F	form 1 to form 4	Small business	form 1 to form 4	drilling	cement	6	0	moustiquoes	yes	regularly	< 6 months	ministry of health	yes	3	every body	every body	bite	no answer	3	0	yes	channels	sweeping	fever/headache	self medication	self medication	pharmacy/post	14400	15000
Mvog-Beti	PARC LABOGENIE	L44	M	form 1 to form 4	no answer	form 1 to form 4	tap water	cement	7	0	moustiquoes	yes	regularly	< 6 months	ministry of health	yes	4	every body	every body	bite	no answer	0	4	yes	pool of water	draining	fever	self medication/hospital	self medication	pharmacy/post	0	3000
Mvog-Beti	PARC LABOGENIE	L45	F	form 1 to form 4	housewife	form 1 to form 4	tap water	wood	10	4	moustiquoes	yes	regularly	< 6 months	ministry of health	yes	4	every body	children	bite	no answer	0	4	yes	channelS/pool of water/channelS	sweeping	fever	hospital	hospital	pharmacy/post	0	5000
Mvog-Beti	PARC LABOGENIE	L46	M	form 1 to form 4	civil servant	form 1 to form 4	tap water/well	wood	5	1	female anophele	yes	regularly	< 6 months	ministry of health	yes	3	children	every body	bite/song/malaria	no answer	2	0	yes	pool of water/swamp/pool of water	draining	fever/headache	traditional/self medication/hospital	traditional	post	60000	25000
Mvog-Beti	PARC LABOGENIE	L47	F	form 5 to upper sixth	Small business	form 5 to upper sixth	tap water/well	wood	4	0	moustiquoes	yes	regularly	< 6 months	ministry of health	yes	3	every body	every body	bite	no answer	1	2	yes	pool of water	sweeping	fever/tiredness	self medication	self medication	pharmacy	0	50000
Mvog-Beti	PARC LABOGENIE	L48	M	form 5 to upper sixth	Small business	form 5 to upper sixth	natural source	cement	5	1	moustiquoes	yes	regularly	< 6 months	ministry of health	yes	2	every body	every body	bite/malaria	no answer	2	0	yes	pool of water/dirty	nothing	fever	self medication/hospital	self medication	pharmacy/post	0	50000
Mvog-Beti	PARC LABOGENIE	L49	M	form 5 to upper sixth	Small business	form 1 to form 4	drilling/natural source	mud	15	6	dirty	yes	no answer	no answer	no answer	no answer		no answer	no answer		Pas de MILDA			no	no ideas	sweeping	no idea	self medication/hospital	self medication	pharmacy/post	30000	10000
Mvog-Beti	PARC LABOGENIE	L50	F	primary	housewife	primary	tap water/natural source	cement	2	0	moustiquoes	yes	regularly	> 2 years	ministry of health	yes	1	every body	every body	bite	no answer	0	1	yes	pool of water	nothing	fever/stiffness	self medication/hospital	self medication	pharmacy	0	70000
Mvog-Beti	PARC LABOGENIE	L35	F	form 1 to form 4	civil servant	form 1 to form 4	tap water/well	mud	30	10	female anophele	yes	regularly	> 2 years	ministry of health	yes	5	every body	every body	bite	no answer	5	0	yes	dirty water	nothing	fever/headache/vomiting	hospital	hospital	pharmacy/hospital	20000	50000
Mvog-Beti	PARC LABOGENIE	L36	F	form 1 to form 4	civil servant	form 1 to form 4	tap water/drilling/well	mix	12	1	moustiquoes	yes	regularly	< 6 months	ministry of health	no	2	nobody	nobody	nothing	PETITESSE MILD	0	2	yes	channel/toilet/pool of water	sweeping	fever/loss appetite	hospital	hospital	hospital/traditional doctor	30000	25000
Mvog-Beti	PARC LABOGENIE	L34	F	primary	Small business	primary	well	cement	6	0	moustiquoes	yes	regularly	> 1 year	ministry of health/buying/donation	no	2	no answer	no answer	bite/malaria	no answer	2	0	yes	channel/pool of water	draining	no idea	self medication/traditional	self medication	Trad
Mvog-Beti	PARC LABOGENIE	L38	M	form 5 to upper sixth	Small business	form 5 to upper sixth	well	mix	6	0	nothing	yes	dry season	< 6 months	ministry of health	no	2	children	children	bite	CHALEUR	0	2	no	no ideas	draining	fever	traditional/hospital	traditional	Trad	15000	0
Mvog-Beti	PARC LABOGENIE	L39	F	form 1 to form 4	Small business	form 1 to form 4	tap water	mix	4	2	nothing	yes	regularly	< 6 months	ministry of health	yes	3	every body	every body	malaria	no answer	0	3	yes	pool of water/dirty	nothing	tiredness	hospital/traditional	hospital	pharmacy/hospital
Mvog-Beti	PARC LABOGENIE	L40	M	form 1 to form 4	civil servant	university	tap water/well	mix	11	2	female anophele	yes	regularly	> 6 months	ministry of health	yes	6	every body	every body	bite	no answer	0	6	yes	pool of water	draining	stiffness/headache/tiredness	hospital/self medication	hospital	hospital	4000	50000
Mvog-Beti	PARC LABOGENIE	L41	M	form 1 to form 4	civil servant	primary	no answer	mix	7	2	dirty	yes	regularly	> 2 years	ministry of health/buying	yes	6	every body	every body	bite	no answer	0	6	yes	dirty water	draining	stiffness	self medication	self medication	post	0	15000
Mvog-Beti	PARC LABOGENIE	L8	M	form 1 to form 4	Small business	primary	tap water	mud	6	3	moustiquoes	yes	regularly	> 2 years	ministry of health	yes	3	every body	every body	bite	no answer	1	2	yes	channel/dirty	sweeping	fever	hospital	hospital	hospital
Oyomabang	OYOMABANG M	O1	F	university	civil servant	university	tap water/well	cement	7	2	moustiquoes	yes	regularly	> 2 years	ministry of health	yes	3	every body	every body	bite/malaria	no answer	0	3	yes	pool of water	cleaning	fever/stiffness/vomiting	self medication/hospital/traditional	self medication	pharmacy/post	5000	10000
Oyomabang	OYOMABANG M	O2	F	form 1 to form 4	housewife	form 5 to upper sixth	tap water/well	cement	7	2	nothing	yes	regularly	> 2 years	ministry of health/buying	yes	2	every body	every body	bite/malaria	no answer	0	2	no	no ideas	nothing	fever/loss appetite	traditional/hospital	traditional	pharmacy	5000	15000
Oyomabang	OYOMABANG M	O3	F	form 5 to upper sixth	Small business	university	well/natural source	cement	3	0	moustiquoes	yes	regularly	> 2 years	ministry of health	yes	5	every body	every body	bite/malaria	no answer	0	5	yes	dirty/bushes/gutter/pool of water	cleaning	fever/headache/tiredness	traditional/self medication/hospital	traditional	pharmacy	5000	100000
Oyomabang	OYOMABANG M	O4	F	form 5 to upper sixth	civil servant	form 5 to upper sixth	tap water/natural source	mix	8	0	moustiquoes	yes	regularly	< 6 months	ministry of health	yes	4	every body	every body	bite/malaria	no answer	0	4	yes	pool of water	evacuation	fever/headache/stiffness	self medication/hospital/traditional	self medication	post/hospital	18000	50000
Oyomabang	OYOMABANG M	O5	M	form 5 to upper sixth	civil servant	form 5 to upper sixth	drilling	mix	5	1	female anophele	yes	regularly	> 2 years	ministry of health	yes	2	every body	every body	bite/malaria	no answer	0	2	yes	pool of water	nothing	fever/loss appetite/nausea	hospital	hospital	hospital	20000	10000
Oyomabang	OYOMABANG M	O6	F	form 5 to upper sixth	civil servant	form 5 to upper sixth	drilling/well	cement	6	3	moustiquoes	yes	regularly	< 6 months	ministry of health	yes	3	every body	every body	malaria	no answer	0	3	yes	pool of water/well	cleaning	fever/headache/vomiting	hospital	hospital	pharmacy	3000	200000
Oyomabang	OYOMABANG M	O7	F	form 1 to form 4	Small business	primary	tap water/well	cement	2	0	moustiquoes	yes	regularly	> 2 years	ministry of health	yes	1	every body	every body	bite/malaria	no answer	0	1	yes	well	cleaning	fever/headache	self medication/hospital	self medication	pharmacy/post	10000	500000
Oyomabang	OYOMABANG M	O8	F	form 1 to form 4	Small business	form 5 to upper sixth	tap water	cement	3	0	moustiquoes	yes	dry season	< 6 months	ministry of health	yes	3	every body	every body	bite	no answer	0	3	yes	channels	cleaning	tiredness	hospital	hospital	pharmacy	0	100000
Oyomabang	OYOMABANG M	O9	M	form 5 to upper sixth	civil servant	form 1 to form 4	tap water/well/natural source	cement	12	1	moustiquoes	yes	regularly	< 6 months	ministry of health	yes	6	every body	every body	malaria	no answer	0	6	yes	pool of water	sweeping	no idea	self medication/hospital/traditional	self medication	pharmacy/hospital	30000	50000
Oyomabang	OYOMABANG M	O10	F	form 5 to upper sixth	Small business	form 5 to upper sixth	tap water	cement	10	1	moustiquoes	yes	regularly	> 2 years	ministry of health	yes	4	every body	every body	bite	no answer	0	4	yes	dirty water	sweeping	fever/tiredness	self medication	self medication	pharmacy/post	10000	20000
Oyomabang	OYOMABANG M	O11	M	form 5 to upper sixth	civil servant	primary	drilling	cement	3	1	moustiquoes	yes	regularly	> 1 year	ministry of health	yes	2	every body	every body	bite	no answer	0	2	yes	channels	cleaning	fever/stiffness/tiredness	hospital	hospital	pharmacy	5000	100000
Oyomabang	OYOMABANG M	O12	F	form 5 to upper sixth	civil servant	primary	natural source	wood	6	0	moustiquoes	yes	regularly	< 6 months	ministry of health	no	2	children	children	malaria	no answer	0	2	no	no ideas	cleaning	fever	self medication/hospital	self medication	pharmacy	0	20000
Oyomabang	OYOMABANG M	O13	F	primary	Small business	form 1 to form 4	natural source	cement	4	2	moustiquoes	yes	regularly	< 6 months	ministry of health	yes	1	every body	every body	bite	no answer	0	1	yes	dirty water/channel	nothing	headache/tiredness	hospital	hospital	pharmacy/post/hospital	0	10000
Oyomabang	OYOMABANG M	O14	M	form 1 to form 4	Small business	form 1 to form 4	tap water/well	cement	5	1	moustiquoes	yes	regularly	< 6 months	ministry of health	no	2	no answer	no answer	bite/malaria	no answer	0	2	yes	pool of water/dirty	cleaning	fever/vomiting	hospital	hospital	pharmacy/hospital	33000	460000
Oyomabang	OYOMABANG M	O15	F	primary	no answer	primary	natural source	cement	5	0	moustiquoes	yes	regularly	< 6 months	ministry of health	yes	4	every body	every body	bite	no answer	0	4	no	no ideas	nothing	fever/headache	self medication/hospital	self medication	pharmacy/post	0	10000
Oyomabang	OYOMABANG M	O16	F	primary	Small business	form 1 to form 4	tap water/well	cement	4	2	female anophele	yes	regularly	< 6 months	ministry of health	yes	1	every body	every body	bite	no answer	1	0	yes	pool of water/ORDURE	evacuation	fever	self medication/hospital	self medication	pharmacy	0	6000
Oyomabang	OYOMABANG M	O17	F	no answer	Small business	primary	tap water	cement	6	1	moustiquoes	yes	regularly	< 6 months	ministry of health	yes	3	every body	every body	bite	no answer	0	3	yes	dirty water	nothing	headache/vomiting	hospital	hospital	pharmacy	0	45000
Oyomabang	OYOMABANG M	O18	M	form 5 to upper sixth	civil servant	university	tap water/well	cement	13	4	moustiquoes	yes	regularly	< 6 months	ministry of health	yes	5	every body	every body	bite	no answer	0	5	yes	POINTS D'water /VEGETATION	draining	fever/headache/stiffness	traditional/self medication/hospital	traditional	pharmacy	0	3000
Oyomabang	OYOMABANG M	O19	M	primary	Small business	primary	tap water	mix	3	1	moustiquoes	yes	regularly	< 6 months	ministry of health	yes	1	every body	every body	bite/malaria	no answer	0	1	no	no ideas	nothing	no idea	self medication/traditional	self medication	post/TRAD	0	5000
Oyomabang	OYOMABANG M	O20	M	university	civil servant	university	tap water	cement	4	2	moustiquoes	yes	regularly	> 2 years	ministry of health	yes	4	every body	every body	bite/malaria	no answer	0	4	yes	pool of water	nothing	fever/headache/vomiting	hospital	hospital	pharmacy/hospital	0	50000
Oyomabang	OYOMABANG M	O21	M	primary	civil servant	primary	tap water	mix	4	0	moustiquoes	yes	regularly	< 6 months	ministry of health	yes	3	every body	every body	bite	no answer	0	3	yes	swamp	nothing	fever	hospital/traditional	hospital	hospital	0	0
Oyomabang	OYOMABANG M	O22	F	primary	housewife	primary	well/natural source	mud	3	0	moustiquoes	yes	regularly	< 6 months	ministry of health	yes	3	every body	every body	bite/malaria	no answer	0	8	yes	pool of water	nothing	headache/stiffness	hospital	hospital	pharmacy/hospital	5000	160000
Oyomabang	OYOMABANG M	O23	F	no answer	Small business	no answer	drilling	mud	11	4	moustiquoes	yes	regularly	< 6 months	ministry of health	yes	5	every body	every body	bite	no answer	0	5	yes	pool of water/BOITES CONSERVES	sweeping	fever/headache	self medication/traditional	self medication	post/TRAD	0	2000
Oyomabang	OYOMABANG M	O24	F	form 5 to upper sixth	civil servant	form 1 to form 4	drilling/natural source	mix	11	2	moustiquoes	yes	regularly	> 1 year	ministry of health	no	2	children	children	bite	no answer	0	2	yes	channels	sweeping	fever	hospital	hospital	nothing	30000	200000
Oyomabang	OYOMABANG M	O25	F	primary	civil servant	primary	drilling/natural source	cement	5	0	moustiquoes	yes	regularly	< 6 months	ministry of health	yes	4	every body	every body	bite	no answer	0	4	no	no ideas	nothing	fever/headache	hospital	hospital	pharmacy/hospital	0	0
Oyomabang	OYOMABANG M	O26	F	primary	civil servant	primary	tap water/natural source	mix	2	0	moustiquoes	yes	regularly	< 6 months	ministry of health	yes	1	every body	every body	bite	no answer	0	1	yes	no ideas	cleaning	fever/stiffness/tiredness	self medication/hospital	self medication	hospital	0	0
Oyomabang	OYOMABANG M	O27	F	form 5 to upper sixth	Small business	form 1 to form 4	tap water	cement	20	8	moustiquoes	yes	regularly	< 6 months	ministry of health	yes	6	every body	every body	bite	no answer	0	6	no	no ideas	nothing	fever	hospital/self medication	hospital	nothing	0	100000
Oyomabang	OYOMABANG M	O28	F	form 1 to form 4	no answer	form 1 to form 4	tap water	cement	7	0	moustiquoes	yes	regularly	< 6 months	ministry of health	yes	3	every body	every body	bite	no answer	0	3	yes	water source	nothing	fever/headache/loss appetite	hospital	hospital	hospital	0	150000
Oyomabang	OYOMABANG M	O30	F	primary	no answer	primary	tap water	mud	6	1	moustiquoes	yes	regularly	> 2 years	ministry of health	no	1	children	< 5 years	bite/malaria	no answer	1	0	no	no ideas	nothing	fever	hospital	hospital	pharmacy	0	0
Oyomabang	OYOMABANG M	O31	M	primary	civil servant	primary	natural source	mud	3	1	moustiquoes	yes	regularly	< 6 months	ministry of health	yes	2	every body	every body	bite/malaria	no answer	0	2	yes	pool of water/channel/toilet	cleaning/sweeping	fever/vomiting/anorexia/tiredness	hospital	hospital	pharmacy/hospital	0	30000
Oyomabang	OYOMABANG M	O32	M	university	student	university	natural source	mix	2	0	moustiquoes	yes	regularly	> 2 years	ministry of health	yes	4	every body	every body	bite	no answer	0	4	yes	swamp/pool of water	nothing	fever/headache/stiffness	self medication	self medication	post	0	0
Oyomabang	OYOMABANG M	O33	F	form 1 to form 4	Small business	form 1 to form 4	natural source	mix	6	0	moustiquoes	yes	regularly	> 1 year	ministry of health	yes	6	every body	every body	bite	no answer	0	6	no	no ideas	nothing	headache	self medication	self medication	post	0	20000
Oyomabang	OYOMABANG M	O34	F	form 5 to upper sixth	Small business	primary	tap water/well	cement	6	0	moustiquoes	yes	regularly	> 2 years	ministry of health	no	1	Parents	Parents	bite	no answer	1	0	no	no ideas	nothing	fever/tiredness/vomiting	self medication	self medication	hospital	0	0
Oyomabang	OYOMABANG M	O35	F	form 5 to upper sixth	housewife	form 5 to upper sixth	tap water/well	cement	4	0	female anophele	yes	regularly	< 6 months	ministry of health	yes	4	every body	every body	bite/malaria	no answer	3	1	yes	swamp/pool of water	nothing	headache/tiredness	hospital	hospital	pharmacy	25000	25000
Oyomabang	OYOMABANG M	O36	F	form 5 to upper sixth	housewife	form 5 to upper sixth	tap water/well	cement	7	2	moustiquoes	yes	regularly	> 2 years	buying	yes	4	every body	every body	bite/malaria	no answer	4	0	yes	water /water source	draining	fever/headache/stiffness	traditional/self medication/hospital	traditional	pharmacy/post	0	50000
Oyomabang	OYOMABANG M	O37	M	form 5 to upper sixth	civil servant	form 5 to upper sixth	tap water/well	cement	7	1	moustiquoes	yes	regularly	< 6 months	ministry of health	yes	6	every body	every body	malaria	no answer	0	6	yes	gutter/channelS	cleaning	fever	hospital	hospital	pharmacy	96000	100000
Oyomabang	OYOMABANG M	O38	F	form 5 to upper sixth	housewife	form 5 to upper sixth	tap water/well	cement	4	2	moustiquoes	yes	no answer	no answer	no answer	no answer		no answer	no answer		Pas de MILDA			yes	water sourceS	cleaning	fever/headache	self medication/hospital	self medication	pharmacy/post	36000	4500
Oyomabang	OYOMABANG M	O39	F	form 1 to form 4	Small business	form 1 to form 4	drilling	cement	6	2	female anophele	yes	regularly	< 6 months	ministry of health	yes	3	every body	every body	bite/malaria	no answer	3	0	yes	dirty water/swamp/standing water	draining	fever/tiredness	hospital	hospital	pharmacy	0	40000
Oyomabang	OYOMABANG M	O40	F	no answer	Small business	form 5 to upper sixth	tap water/well	wood	6	0	moustiquoes	yes	regularly	< 6 months	ministry of health	yes	2	every body	every body	bite	no answer	0	2	yes	pool of water	sweeping	fever/headache/vomiting	self medication/hospital	self medication	pharmacy	0	50000
Oyomabang	OYOMABANG M	O41	M	form 1 to form 4	civil servant	form 1 to form 4	tap water/well	cement	12	2	insectS/dirty	yes	regularly	< 6 months	ministry of health	yes	10	every body	every body	bite/malaria	no answer	0	10	yes	pool of water/swamp	sweeping	fever	self medication/hospital	self medication	pharmacy	0	30000
Oyomabang	OYOMABANG M	O42	F	primary	Small business	primary	tap water/well	cement	3	1	moustiquoes	yes	regularly	< 6 months	ministry of health	yes	1	every body	every body	bite	no answer	1	0	no	dirty	sweeping	fever/stiffness/tiredness	self medication/hospital	self medication	pharmacy/post	0	15000
Oyomabang	OYOMABANG M	O43	M	form 1 to form 4	Small business	form 1 to form 4	tap water/well	cement	3	0	moustiquoes	yes	regularly	< 6 months	ministry of health	yes	3	every body	every body	bite	no answer	0	3	yes	dirty water	cleaning	fever/tiredness/stiffness	self medication/hospital	self medication	pharmacy	0	0
Oyomabang	OYOMABANG M	O44	M	form 1 to form 4	no answer	form 1 to form 4	tap water/well	cement	8	0	moustiquoes	yes	dry season	< 6 months	ministry of health	yes	4	children	children	bite	no answer	0	4	yes	pool of water	draining	fever/headache	self medication/hospital	self medication	post	3000	0
Oyomabang	OYOMABANG M	O45	M	form 1 to form 4	no answer	form 1 to form 4	tap water	cement	8	1	female anophele	yes	no answer	no answer	no answer	no answer		no answer	no answer		Pas de MILDA			yes	swamp/dirty	sweeping	fever/headache	self medication/hospital	self medication	pharmacy/post	72000
Oyomabang	OYOMABANG M	O46	M	university	no answer	university	well/natural source	cement	2	0	moustiquoes	yes	regularly	< 6 months	ministry of health	yes	1	every body	every body	bite	no answer	0	1	yes	pool of water/pool of water	evacuation	fever	self medication/hospital	self medication	pharmacy/post	6000	10000
Oyomabang	OYOMABANG M	O48	F	form 1 to form 4	no answer	form 1 to form 4	tap water/natural source	cement	4	0	moustiquoes	yes	regularly	> 2 years	buying	no	1	every body	every body	bite	no answer	1	0	yes	pool of water	sweeping	fever	self medication/hospital	self medication	post	0
Oyomabang	OYOMABANG M	O49	F	form 5 to upper sixth	no answer	form 5 to upper sixth	natural source	cement	3	1	moustiquoes	yes	regularly	< 6 months	ministry of health	yes	1	every body	every body	bite	no answer	1	0	yes	pool of water	draining	fever/tiredness	traditional/self medication/hospital	traditional	pharmacy/post	0	7000
Oyomabang	OYOMABANG M	O50	F	no answer	Small business	university	tap water	cement	6	1	moustiquoes	yes	regularly	< 6 months	ministry of health	yes	3	every body	every body	bite	no answer	0	3	yes	channelS/dirty place/garbage	sweeping	fever	hospital	hospital	pharmacy	0	3000
Oyomabang	OYOMABANG M	O51	no answer	university	civil servant	university	tap water/well	cement	5	1	female anophele	yes	regularly	< 6 months	ministry of health	yes	5	every body	every body	bite	no answer	0	5	yes	pool of water	sweeping	fever	self medication/hospital	self medication	pharmacy	0
Oyomabang	OYOMABANG M	O47	no answer	no answer	no answer	no answer	well	cement	10	4	moustiquoes	yes	regularly	< 6 months	ministry of health	no	1	children	every body	bite	no answer	1	0	no	no ideas	nothing	no idea	traditional	traditional	nothing	3000
Nkolbisson	NKOLBISSON	NK25	F	form 1 to form 4	Small business	form 1 to form 4	tap water/well	mud	6	1	moustiquoes	yes	regularly	< 6 months	ministry of health	yes	2	Parents	Parents	bite	no answer	0	2	yes	dirty	draining	fever	self medication/hospital	self medication	pharmacy/post	0	6000
Nkolbisson	NKOLBISSON	NK27	M	form 1 to form 4	Small business	form 1 to form 4	tap water	cement	15	1	dirty/pool of water	yes	regularly	> 2 years	ministry of health	yes	7	every body	every body	bite	no answer	7	0	yes	toilet/dirty	draining	fever/headache	traditional/self medication/hospital	traditional	pharmacy/post	0	60000
Nkolbisson	NKOLBISSON	NK28	F	form 1 to form 4	housewife	form 1 to form 4	tap water/drilling	mix	8	3	moustiquoes	yes	regularly	< 6 months	ministry of health	no	1	Parents	Parents	bite/malaria	no answer	1	0	yes	water /swamp	draining	fever/tiredness/anemia	traditional/hospital	traditional	pharmacy	0	15000
Nkolbisson	NKOLBISSON	NK29	F	primary	Small business	form 5 to upper sixth	tap water/drilling	cement	12	3	moustiquoes	yes	regularly	< 6 months	ministry of health	yes	7	every body	every body	bite/malaria	no answer	0	7	yes	swamp/FOSSE/MARE D'EA	draining	fever/headache/tiredness	traditional/hospital	traditional	pharmacy	0	1000
Nkolbisson	NKOLBISSON	NK30	F	primary	Small business	primary	tap water/drilling	cement	4	1	moustiquoes	yes	regularly	< 6 months	ministry of health	yes	2	every body	every body	bite	no answer	0	2	yes	dirty	draining	fever	hospital	hospital	pharmacy	3000	10000
Nkolbisson	NKOLBISSON	NK31	F	form 5 to upper sixth	Small business	form 5 to upper sixth	tap water/drilling	cement	6	3	female anophele	yes	regularly	< 6 months	ministry of health	yes	2	every body	every body	bite/malaria	no answer	2	0	yes	pool of water	evacuation	fever	hospital	hospital	pharmacy/post	0	180000
Nkolbisson	NKOLBISSON	NK32	M	form 5 to upper sixth	Small business	form 5 to upper sixth	tap water/drilling	wood	2	0	moustiquoes	yes	regularly	< 6 months	ministry of health	yes	2	every body	every body	bite	no answer	0	2	yes	dirty water	draining	fever/stiffness	hospital	hospital	pharmacy	48000	11000
Nkolbisson	NKOLBISSON	NK33	F	primary	Small business	primary	tap water/well	cement	6	1	nothing	yes	no answer	no answer	no answer	no answer		no answer	no answer		Pas de MILDA			no	no ideas	nothing	fever	self medication/hospital	self medication	pharmacy/post	0	0
Nkolbisson	NKOLBISSON	NK34	M	form 1 to form 4	student	form 1 to form 4	tap water/well	cement	8	2	moustiquoes	yes	regularly	< 6 months	ministry of health	no	3	children	children	bite	no answer	0	3	yes	dirty/pool of water	evacuation	fever/headache	hospital	hospital	pharmacy	10000	20000
Nkolbisson	NKOLBISSON	NK35	M	form 1 to form 4	Small business	form 1 to form 4	well	mud	1	0	moustiquoes	yes	regularly	< 6 months	ministry of health	yes	1	Parents	Parents	bite	no answer	0	1	yes	pool of water	draining	fever/headache	hospital	hospital	pharmacy	0	10000
Nkolbisson	NKOLBISSON	NK36	F	university	civil servant	university	tap water/well	cement	4	1	female anophele	yes	regularly	< 6 months	ministry of health	yes	2	every body	every body	bite	no answer	0	2	yes	pool of water/dirty	draining	fever/headache	traditional/self medication/hospital	traditional	pharmacy/post	1000	50000
Nkolbisson	NKOLBISSON	NK37	M	university	civil servant	university	tap water/well	cement	6	1	female anophele	yes	regularly	< 6 months	ministry of health	no	3	children	children	bite	no answer	0	3	yes	pool of water	sweeping	fever/vomiting	hospital	hospital	pharmacy	3000	300000
Nkolbisson	NKOLBISSON	NK38	F	form 5 to upper sixth	civil servant	form 1 to form 4	tap water/well	wood	4	1	moustiquoes	yes	regularly	> 6 months	ministry of health	yes	2	every body	every body	bite	no answer	0	2	yes	pool of water	draining	fever/headache	hospital/self medication/traditional	hospital	pharmacy	24000	10000
Nkolbisson	NKOLBISSON	NK39	F	form 1 to form 4	Small business	primary	tap water/well	cement	6	1	moustiquoes	yes	regularly	< 6 months	ministry of health	yes	4	children	children	bite/malaria	no answer	0	4	yes	pool of water	nothing	fever/stiffness/tiredness	self medication/hospital/traditional	self medication	pharmacy	40000	110000
Nkolbisson	NKOLBISSON	NK21	F	primary	housewife	primary	well	cement	7	2	female anophele	yes	regularly	> 2 years	ministry of health	yes	3	every body	every body	bite	no answer	3	0	yes	pool of water/channel	sweeping	diarrhoea	self medication/hospital	self medication	pharmacy/post	0	10000
Nkolbisson	NKOLBISSON	NK22	M	university	Small business	university	tap water/well	mud	7	2	moustiquoes	yes	regularly	< 6 months	buying	no	1	children	< 5 years	bite	no answer	0	1	no	no ideas	draining	fever	self medication/hospital	self medication	pharmacy	0	30000
Nkolbisson	NKOLBISSON	NK23	F	form 5 to upper sixth	Small business	primary	well	wood	9	2	nothing	yes	regularly	> 6 months	ministry of health	yes	3	every body	every body	bite	no answer	2	1	no	no ideas	sweeping	stiffness	traditional/hospital	traditional	pharmacy
Nkolbisson	NKOLBISSON	NK40	F	no answer	Small business	form 1 to form 4	tap water/well	wood	5	0	moustiquoes	yes	regularly	< 6 months	ministry of health	yes	4	every body	every body	bite	no answer	0	4	no	no ideas	sweeping	fever/tiredness	hospital	hospital	pharmacy	0	11000
Nkolbisson	NKOLBISSON	NK24	F	form 5 to upper sixth	civil servant	form 5 to upper sixth	well	cement	20	2	moustiquoes	yes	regularly	< 6 months	ministry of health	no	4	children	children	bite	no answer	0	4	yes	dirty	cleaning	fever/headache/stiffness	hospital/traditional	hospital	pharmacy	0	100000
Nkolbisson	NKOLBISSON	NK46	F	university	Small business	primary	drilling/well	cement	8	2	moustiquoes	yes	regularly	< 6 months	ministry of health	yes	4	every body	every body	bite	no answer	0	4	yes	dirty water	sweeping	fever/flu	self medication/hospital/traditional	self medication	pharmacy/post/hospital	1000	20000
Nkolbisson	NKOLBISSON	NK47	M	form 5 to upper sixth	civil servant	form 1 to form 4	well	wood	12	6	moustiquoes	yes	dry season	> 2 years	ministry of health/buying	yes	7	every body	every body	bite	no answer	0	7	yes	swamp/dirty	draining	fever/tiredness/vomiting	self medication/hospital	self medication	pharmacy/post/hospital	0
Nkolbisson	NKOLBISSON	NK48	F	form 5 to upper sixth	civil servant	form 5 to upper sixth	tap water	cement	15	1	moustiquoes	yes	regularly	> 2 years	ministry of health	yes	7	every body	every body	bite/malaria	no answer	0	7	yes	pool of water	nothing	fever	self medication/hospital	self medication	pharmacy	5000	5000
Nkolbisson	NKOLBISSON	NK49	F	university	Small business	university	tap water/drilling/well	cement	6	0	moustiquoes	yes	never	< 6 months	ministry of health	yes	3	nobody	every body		CHALEUR	0	3	yes	water swamp	remblai	fever/headache/vomiting	hospital	hospital	pharmacy	0	50000
Nkolbisson	NKOLBISSON	NK50	F	form 1 to form 4	Small business	primary	tap water/drilling	mix	5	0	moustiquoes	yes	regularly	> 2 years	ministry of health	yes	3	every body	every body	bite/malaria	no answer	0	3	yes	pool of water/swamp	evacuation/draining/cleaning	fever/headache/stiffness	self medication/hospital/traditional	self medication	pharmacy/post/hospital	40000	150000
Nkolbisson	NKOLBISSON	NK44	F	primary	housewife	primary	drilling/well	wood	7	1	moustiquoes	yes	regularly	> 6 months	ministry of health/buying	yes	3	every body	every body	bite	no answer	0	3	yes	Marécage	cleaning	fever/tiredness	self medication/hospital/traditional	self medication	pharmacy/post	0	110000
Nkolbisson	NKOLBISSON	NK45	M	form 1 to form 4	Small business	form 5 to upper sixth	tap water/well	cement	5	1	moustiquoes	yes	regularly	< 6 months	ministry of health	yes	2	every body	every body	bite	no answer	0	2	yes	water swamp	remblai	fever/headache	self medication/hospital	self medication	pharmacy/post/hospital	0	19000
Nkolbisson	NKOLBISSON	NK43	F	form 5 to upper sixth	Small business	primary	well	cement	8	2	moustiquoes	yes	regularly	> 6 months	ministry of health	yes	3	every body	every body	bite	no answer	0	3	no	no ideas	sweeping	fever/headache	hospital	hospital	pharmacy	0	100000
Nkolbisson	NKOLBISSON	NK42	F	form 1 to form 4	housewife	form 1 to form 4	tap water/well	cement	7	2	moustiquoes	yes	regularly	> 1 year	ministry of health	yes	7	every body	every body	bite	no answer	7	0	yes	pool of water	treated	stiffness	hospital/traditional	hospital	pharmacy	0	30000
Nkolbisson	NKOLBISSON	NK41	F	form 5 to upper sixth	Small business	form 5 to upper sixth	well	wood	6	2	moustiquoes	yes	regularly	< 6 months	ministry of health	yes	2	every body	every body	bite	no answer	2	0	no	no ideas	sweeping	no idea	self medication/hospital	self medication	pharmacy/post	0	25000
Nkolbisson	NKOLBISSON	NK20	F	form 1 to form 4	civil servant	form 1 to form 4	well	cement	15	3	moustiquoes	yes	regularly	> 6 months	ministry of health	yes	6	every body	every body	bite	no answer	0	6	yes	pool of water/swamp	nothing	fever/headache/stiffness	self medication/hospital/traditional	self medication	post	0	5000
Nkolbisson	NKOLBISSON	NK19	M	form 1 to form 4	Small business	form 1 to form 4	drilling	mix	15	7	moustiquoes	yes	regularly	> 6 months	ministry of health	yes	3	every body	every body	bite	no answer	0	3	yes	water source	nothing	headache/stiffness/vomiting/loss appetite	hospital/self medication/traditional	hospital	hospital	3000
Nkolbisson	NKOLBISSON	NK18	M	university	Small business	university	natural source	cement	4	0	moustiquoes	yes	regularly	> 6 months	ministry of health	yes	2	every body	every body	bite	no answer	2	0	yes	pool of water	draining	fever/headache/stiffness/tiredness	hospital	hospital	hospital	16000
Nkolbisson	NKOLBISSON	NK17	F	form 1 to form 4	Small business	primary	drilling/well	mix	12	2	nothing	yes	regularly	> 2 years	ministry of health	yes	3	every body	every body	bite	no answer	0	3	no	no ideas	nothing	fever	self medication	self medication	post	0	9000
Nkolbisson	NKOLBISSON	NK16	F	no answer	no answer	no answer	no answer	no answer	5	1	nothing	yes	dry season	> 2 years	ministry of health	no	1	every body	every body	bite	no answer	1	0	no	no ideas	nothing	fever	traditional	traditional	traditional doctors	0
Nkolbisson	NKOLBISSON	NK15	F	form 5 to upper sixth	Small business	form 5 to upper sixth	tap water/well	mix	13	0	female anophele	yes	regularly	> 2 years	ministry of health	no	2	nobody	nobody	bite	no answer	2	0	yes	pool of water/channel/toilet	draining	fever/headache	hospital/self medication	hospital	hospital	0
Nkolbisson	NKOLBISSON	NK14	M	no answer	Small business	no answer	drilling	mix	20	9	moustiquoes	yes	no answer	no answer	no answer	no answer		no answer	no answer		no answer			yes	dirty water	draining	fever	hospital	hospital	hospital	0	0
Nkolbisson	NKOLBISSON	NK13	M	primary	civil servant	primary	drilling	mud	3	0	nothing	yes	regularly	< 6 months	ministry of health	yes	2	every body	every body	bite	no answer	0	2	yes	pool of water	sweeping	fever/headache	hospital/self medication	hospital	hospital	0	150000
Nkolbisson	NKOLBISSON	NK11	F	form 1 to form 4	housewife	form 1 to form 4	tap water/natural source	mix	10	5	moustiquoes	yes	regularly	> 2 years	ministry of health	yes	4	children	< 5 years	bite	no answer	0	4	yes	pool of water/swamp	nothing	fever	hospital/self medication/traditional	hospital	hospital	0	15000
Nkolbisson	NKOLBISSON	NK12	F	form 5 to upper sixth	housewife	form 5 to upper sixth	natural source	mix	12	4	moustiquoes	yes	regularly	< 6 months	ministry of health	yes	4	every body	every body	bite	no answer	0	4	yes	canned food/water source	nothing	fever/headache/stiffness	hospital/traditional	hospital	hospital	10000	50000
Nkolbisson	NKOLBISSON	NK10	F	form 5 to upper sixth	civil servant	form 1 to form 4	tap water/well	cement	12	1	female anophele	yes	regularly	> 2 years	ministry of health	yes	8	every body	every body	bite	no answer	0	8	yes	pool of water/well/pool of water	sweeping/draining	fever/headache/stiffness/tiredness	hospital/self medication/traditional	hospital	pharmacy/hospital	0	5000
Nkolbisson	NKOLBISSON	NK9	M	university	civil servant	university	tap water/drilling	cement	10	0	moustiquoes	yes	regularly	> 6 months	ministry of health	yes	5	every body	every body	bite	no answer	0	5	yes	pool of water/FOSSES	nothing	fever/headache	self medication	self medication	post	0
Nkolbisson	NKOLBISSON	NK8	M	form 5 to upper sixth	Small business	form 5 to upper sixth	tap water/well	mix	9	1	dirty water	yes	regularly	> 2 years	ministry of health	yes	5	every body	every body	bite	no answer	0	5	yes	pool of water	cleaning	fever/headache	self medication	self medication	pharmacy
Nkolbisson	NKOLBISSON	NK7	M	no answer	civil servant	no answer	drilling/well	mud	15	4	moustiquoes	yes	regularly	< 6 months	ministry of health	no	3	Parents	Parents	bite	no answer	3	0	yes	dirty water/swamp/toilet	nothing	fever	hospital/traditional	hospital	PHARM/hospital/TRAD	0	15000
Nkolbisson	NKOLBISSON	NK6	F	primary	no answer	primary	drilling/well	mix	12	3	moustiquoes	yes	regularly	< 6 months	ministry of health	no	3	Parents	Parents	bite	Pas de MILDA	0	3	yes	pool of water	sweeping/draining	fever	hospital	hospital	hospital	10000	100000
Nkolbisson	NKOLBISSON	NK5	M	no answer	Small business	no answer	tap water/well	mud	2	0	moustiquoes	yes	no answer	no answer	no answer	no answer		no answer	no answer		no answer			yes	pool of water/dirty	nothing	headache	self medication/hospital/traditional	self medication	pharmacy/traditional doctors	0	100000
Nkolbisson	NKOLBISSON	NK4	M	primary	Small business	primary	tap water	mud	2	0	moustiquoes	yes	no answer	no answer	no answer	no answer		no answer	no answer		no answer			yes	swamp/channel	cleaning	fever	hospital/traditional	hospital	pharmacy/traditional doctors	0
Nkolbisson	NKOLBISSON	NK3	F	no answer	civil servant	primary	drilling/well	mud	14	1	moustiquoes	yes	regularly	< 6 months	ministry of health	yes	3	every body	every body	bite	no answer	0	3	yes	pool of water/bushes	sweeping	fever/tiredness	hospital	hospital	pharmacy/traditional doctors
Nkolbisson	NKOLBISSON	NK2	F	university	civil servant	form 1 to form 4	drilling/well	mix	7	2	moustiquoes	yes	regularly	> 2 years	ministry of health	yes	2	every body	every body	bite	no answer	0	2	yes	toilet/pool of water/bushes	sweeping	fever/headache/stiffness/loss of appetite	hospital	hospital	pharmacy/hospital	0	50000
Nkolbisson	NKOLBISSON	NK1	F	no answer	no answer	form 1 to form 4	well	mix	10	1	moustiquoes	yes	regularly	< 6 months	ministry of health	yes	7	every body	every body	bite	no answer	0	7	yes	water /channel/well	sweeping	fever	hospital	hospital	pharmacy
Nkolbisson	NKOLBISSON	NK26	M	university	Small business	university	tap water	mud	8	1	moustiquoes	yes	regularly	< 6 months	donation	no	2	children	every body	bite/malaria	no answer	2	0	yes	pool of water	sweeping	fever	self medication/hospital	self medication	pharmacy	3000	200000
Nkolso	NVELLE ROUTE NKOL	NR30	M	no answer	Small business	form 5 to upper sixth	well/natural source	cement	2	0	moustiquoes	yes	regularly	< 6 months	ministry of health	yes	1	no answer	no answer	bite	no answer	0	1	yes	pool of water	cleaning	fever/headache	self medication/hospital	self medication	pharmacy	0	100000
Nkolso	NVELLE ROUTE NKOL	NR34	F	no answer	Small business	form 5 to upper sixth	tap water/well/natural source	cement	12	2	female anophele	yes	regularly	< 6 months	ministry of health	yes	6	every body	every body	malaria	no answer	0	6	yes	pool of water	evacuation/draining	fever/stiffness	self medication/hospital/traditional	self medication	pharmacy	15000	250000
Nkolso	NVELLE ROUTE NKOL	NR33	M	university	civil servant	form 5 to upper sixth	well	cement	8	1	moustiquoes	yes	regularly	< 6 months	ministry of health	yes	4	every body	every body	bite	no answer	1	3	yes	pool of water/water source	draining	fever/headache	self medication/hospital	self medication	pharmacy	0	10000
Nkolso	NVELLE ROUTE NKOL	NR32	M	university	civil servant	university	tap water	cement	1	0	female anophele	yes	regularly	< 6 months	ministry of health	yes	1	nobody	every body	bite/malaria	no answer	0	1	yes	pool of water	nothing	fever/tiredness	self medication	self medication	pharmacy/post	0	9000
Nkolso	NVELLE ROUTE NKOL	NR55	M	form 5 to upper sixth	student	form 5 to upper sixth	tap water	cement	5	1	female anophele	yes	regularly	< 6 months	ministry of health	no	1	children	every body	bite/malaria	no answer	0	1	yes	toilet/pool of water/water box	evacuation	fever/headache	hospital	hospital	pharmacy	0	324000
Nkolso	NVELLE ROUTE NKOL	NR36	M	no answer	Small business	university	tap water/well	cement	9	1	moustiquoes	yes	regularly	< 6 months	ministry of health	yes	3	every body	every body	bite	no answer	0	3	yes	pool of water/pool of water	draining	tiredness/loss appetite	self medication/hospital	self medication	pharmacy	0	3000
Nkolso	NVELLE ROUTE NKOL	NR39	F	form 1 to form 4	Small business	form 1 to form 4	well	cement	2	0	moustiquoes	yes	regularly	< 6 months	ministry of health	yes	1	every body	every body	bite/malaria	no answer	0	1	yes	Marécage	evacuation	fever/stiffness/nausea	self medication/hospital	self medication	pharmacy/post	0	1000
Nkolso	NVELLE ROUTE NKOL	NR37	M	university	student	university	well	wood	8	1	female anophele	yes	regularly	> 2 years	ministry of health	no	3	every body	every body	bite/cold	no answer	3	0	yes	dirty water/bushes	sweeping	fever	self medication/hospital	self medication	pharmacy/post	36000	12000
Nkolso	NVELLE ROUTE NKOL	NR35	F	form 5 to upper sixth	no answer	form 5 to upper sixth	well	no answer	7	2	moustiquoes	yes	regularly	> 1 year	donation	no	3	every body	every body	bite	no answer	0	3	yes	pool of water	draining	fever/stomach ache	hospital	hospital	pharmacy	0	15000
Nkolso	NVELLE ROUTE NKOL	NR38	F	form 1 to form 4	housewife	form 1 to form 4	drilling	cement	3	1	moustiquoes	yes	regularly	< 6 months	ministry of health	yes	2	every body	every body	bite	no answer	1	2	yes	pool of water/swamp	draining	fever/stiffness	traditional	traditional	nothing	0	12000
Nkolso	NVELLE ROUTE NKOL	NR40	M	form 1 to form 4	Small business	form 1 to form 4	well	cement	2	0	moustiquoes	yes	regularly	< 6 months	ministry of health	yes	1	every body	every body	bite	no answer	0	1	yes	swamp/pool of water	evacuation	fever	hospital	hospital	pharmacy	0	15000
Nkolso	NVELLE ROUTE NKOL	NR42	M	form 5 to upper sixth	civil servant	form 5 to upper sixth	well	cement	5	0	female anophele	yes	regularly	> 6 months	ministry of health	yes	2	every body	every body	bite	no answer	0	2	yes	swamp/toilet	treated	fever/headache/tiredness	self medication/hospital	self medication	pharmacy	0	100000
Nkolso	NVELLE ROUTE NKOL	NR43	M	no answer	civil servant	university	tap water/well	cement	10	1	moustiquoes	yes	regularly	< 6 months	ministry of health	yes	7	every body	every body	bite	no answer	0	7	yes	swamp/pool of water/dirtyS	nothing	fever/headache/stiffness/tiredness	self medication/hospital	self medication	pharmacy	0	360000
Nkolso	NVELLE ROUTE NKOL	NR44	M	form 1 to form 4	Small business	form 1 to form 4	tap water	cement	6	0	moustiquoes	yes	regularly	> 2 years	ministry of health	yes	3	every body	every body	bite	no answer	0	3	yes	pool of water	draining	tiredness	self medication/hospital	self medication	pharmacy/post	0
Nkolso	NVELLE ROUTE NKOL	NR45	F	form 5 to upper sixth	Small business	form 5 to upper sixth	tap water	cement	4	0	moustiquoes	yes	regularly	< 6 months	ministry of health	yes	2	nobody	every body	bite	no answer	0	2	yes	pool of water	evacuation	fever/headache/tiredness	hospital	hospital	pharmacy	0	10000
Nkolso	NVELLE ROUTE NKOL	NR46	M	no answer	Small business	form 5 to upper sixth	tap water/well	cement	6	1	moustiquoes	yes	regularly	< 6 months	ministry of health	yes	4	every body	every body	bite	no answer	0	4	yes	Marécage	evacuation	fever	hospital	hospital	pharmacy	0
Nkolso	NVELLE ROUTE NKOL	NR47	F	form 1 to form 4	Small business	university	tap water/well	cement	3	1	moustiquoes	yes	regularly	< 6 months	ministry of health	yes	3	every body	every body	bite	no answer	1	2	yes	pool of water/swamp	draining	fever	hospital	hospital	pharmacy	0	30000
Nkolso	NVELLE ROUTE NKOL	NR50	F	primary	Small business	primary	tap water/well	cement	3	1	female anophele	yes	dry season	< 6 months	ministry of health	yes	2	every body	every body	bite	no answer	0	2	yes	pool of water	sweeping	fever/headache	self medication/hospital	self medication	pharmacy	0	30000
Nkolso	NVELLE ROUTE NKOL	NR49	F	no answer	civil servant	primary	tap water/well	cement	7	0	moustiquoes	yes	regularly	< 6 months	ministry of health	no	4	Parents	every body	bite/malaria	no answer	0	4	yes	pool of water	evacuation	fever/headache/vomiting	self medication/hospital/traditional	self medication	pharmacy/post	30000
Nkolso	NVELLE ROUTE NKOL	NR48	M	university	civil servant	university	well	mix	6	1	female anophele	yes	regularly	> 2 years	ministry of health	yes	4	every body	every body	bite	no answer	0	4	yes	pool of water	sweeping	fever/headache	self medication/hospital	self medication	pharmacy	0	500000
Nkolso	NVELLE ROUTE NKOL	NR41	F	form 5 to upper sixth	Small business	form 5 to upper sixth	no answer	mud	3	0	female anophele	yes	regularly	< 6 months	ministry of health	yes	2	every body	every body	bite	no answer	1	1	yes	dirty water	nothing	fever/tiredness	self medication/hospital	self medication	pharmacy	0
Nkolso	NVELLE ROUTE NKOL	NR34	M	university	civil servant	university	well	cement	8	3	female anophele	yes	regularly	< 6 months	ministry of health	yes	6	every body	every body	bite/malaria	no answer	0	6	yes	dirty water	draining	fever/stiffness	self medication/hospital	self medication	pharmacy/post	0	60000
Nkolso	NVELLE ROUTE NKOL	NR19	F	no answer	housewife	form 5 to upper sixth	natural source	cement	9	2	moustiquoes	yes	regularly	< 6 months	ministry of health	yes	2	no answer	no answer	bite	no answer	0	2	yes	pool of water	sweeping	fever/nausea/vomiting/anorexia	hospital	hospital	pharmacy	0	50000
Nkolso	NVELLE ROUTE NKOL	NR18	M	form 5 to upper sixth	civil servant	form 5 to upper sixth	well	wood	7	0	female anophele	yes	regularly	> 2 years	ministry of health/buying	yes	10	every body	every body	bite	no answer	0	10	yes	Marécage	sweeping	fever/headache	self medication/hospital	self medication	pharmacy/hospital	15000	120000
Nkolso	NVELLE ROUTE NKOL	NR20	M	form 5 to upper sixth	Small business	form 5 to upper sixth	well/natural source	mix	6	1	moustiquoes	yes	rainy season	> 1 year	buying	no	1	no answer	no answer	malaria	no answer	0	1	yes	RIGLOES/PNEU/dirtyS	cleaning	fever	self medication/hospital	self medication	post/hospital	25000	75000
Nkolso	NVELLE ROUTE NKOL	NR21	M	form 5 to upper sixth	Small business	form 5 to upper sixth	well	mix	1	0	moustiquoes	yes	no answer	no answer	no answer	no answer		no answer	no answer		CHALEUR			yes	water source/dirty/bushes	nothing	fever	hospital	hospital	hospital	5000	15000
Nkolso	NVELLE ROUTE NKOL	NR22	M	primary	Small business	primary	drilling/well	mix	1	0	moustiquoes	yes	regularly	< 6 months	ministry of health	yes	1	every body	every body	bite	no answer	0	1	yes	pool of water/dirty	evacuation	fever/tiredness	self medication/hospital	self medication	pharmacy/hospital	0	30000
Nkolso	NVELLE ROUTE NKOL	NR23	F	no answer	Small business	form 5 to upper sixth	drilling/well	mix	5	2	moustiquoes	yes	regularly	> 1 year	ministry of health	yes	2	every body	every body	bite	no answer	0	2	yes	pool of water/BOITES CONSERVES	draining	fever/tiredness	hospital	hospital	pharmacy/hospital	0	200000
Nkolso	NVELLE ROUTE NKOL	NR24	M	university	student	university	natural source	cement	1	0	female anophele	yes	regularly	< 6 months	ministry of health	yes	1	every body	every body	bite	no answer	0	1	yes	pool of water/bushes	no answer	fever	self medication/hospital	self medication	pharmacy/post	5000	10000
Nkolso	NVELLE ROUTE NKOL	NR25	F	no answer	Small business	primary	drilling/well	cement	7	0	moustiquoes	yes	regularly	> 2 years	ministry of health	no	3	no answer	no answer	bite	Pas de MILDA	2	1	yes	Marécage	nothing	fever/headache	self medication/hospital/traditional	self medication	pharmacy/hospital	500	200000
Nkolso	NVELLE ROUTE NKOL	NR26	F	no answer	Small business	primary	drilling/well	cement	5	1	moustiquoes	yes	regularly	> 2 years	ministry of health/buying	yes	4	every body	every body	bite	no answer	0	4	yes	swamp/bushes	no answer	fever/headache	self medication/hospital	self medication	pharmacy	5000	50000
Nkolso	NVELLE ROUTE NKOL	NR27	F	no answer	Small business	form 5 to upper sixth	drilling/well	mix	6	1	moustiquoes	yes	regularly	< 6 months	ministry of health	no	2	no answer	no answer	malaria	Pas de MILDA	0	2	yes	pool of water	sweeping	fever/stiffness/vomiting	self medication/hospital/traditional	self medication	pharmacy	0	10000
Nkolso	NVELLE ROUTE NKOL	NR28	F	no answer	civil servant	form 1 to form 4	natural source	cement	4	1	moustiquoes	yes	regularly	< 6 months	ministry of health	yes	2	every body	every body	malaria	no answer	0	2	yes	dirty water/channelS	cleaning	fever/tiredness	self medication/hospital	self medication	pharmacy	0	300000
Nkolso	NVELLE ROUTE NKOL	NR29	F	no answer	housewife	university	drilling/natural source	cement	4	1	moustiquoes	yes	dry season	< 6 months	ministry of health	no	1	no answer	no answer	bite	Pas de MILDA	0	1	yes	dirty water/swamp/bushes	nothing	fever/headache	self medication/hospital	self medication	pharmacy/post	7000	30000
Nkolso	NVELLE ROUTE NKOL	NR17	F	no answer	Small business	no answer	well	mix	4	2	nothing	yes	regularly	< 6 months	ministry of health	yes	2	every body	every body	bite	no answer	0	2	yes	water /dirty	sweeping	stiffness/tiredness	hospital	hospital	hospital	0
Nkolso	NVELLE ROUTE NKOL	NR31	F	form 1 to form 4	no answer	form 1 to form 4	well	mix	4	1	moustiquoes	yes	regularly	> 6 months	ministry of health	yes	2	every body	every body	bite	no answer	0	2	no	no ideas	nothing	fever/tiredness	hospital/self medication	hospital	pharmacy/hospital	0
Nkolso	NVELLE ROUTE NKOL	NR1	F	no answer	housewife	no answer	no answer	mix	19	3	moustiquoes	yes	regularly	< 6 months	ministry of health	yes	10	every body	every body	bite	no answer	0	10	yes	pool of water/toilet	sweeping	fever/tiredness	hospital/traditional	hospital	pharmacy/hospital	0
Nkolso	NVELLE ROUTE NKOL	NR2	F	no answer	Small business	no answer	well/natural source	mix	5	0	moustiquoes	yes	regularly	> 2 years	ministry of health	no	3	children	children	bite	no answer	0	3	yes	dirty water/water source	nothing	fever/headache/stiffness	self medication/traditional	self medication	pharmacy/hospital	0
Nkolso	NVELLE ROUTE NKOL	NR3	F	no answer	civil servant	no answer	drilling/well	mix	3	0	moustiquoes	yes	regularly	> 2 years	ministry of health	yes	1	every body	every body	bite	CHALEUR	0	1	no	no ideas	draining	fever/headache	hospital	hospital	hospital	0
Nkolso	NVELLE ROUTE NKOL	NR4	F	no answer	Small business	no answer	well	mix	7	1	moustiquoes	yes	regularly	< 6 months	ministry of health	yes	8	every body	every body	bite	no answer	0	8	yes	pool of water	draining/sweeping	fever/headache	hospital	hospital	hospital	0	90000
Nkolso	NVELLE ROUTE NKOL	NR5	F	no answer	Small business	no answer	drilling/well	mix	5	2	moustiquoes	yes	regularly	> 1 year	ministry of health	yes	5	every body	every body	bite	no answer	0	5	yes	pool of water	cleaning	headache/stiffness	hospital/self medication	hospital	hospital	0
Nkolso	NVELLE ROUTE NKOL	NR7	F	form 5 to upper sixth	civil servant	form 5 to upper sixth	drilling/well	mix	10	1	moustiquoes	yes	no answer	< 6 months	ministry of health	no	5	no answer	no answer		no answer	0	5	yes	swamp/toilet	nothing	fever/headache	hospital/self medication	hospital	hospital	0	150000
Nkolso	NVELLE ROUTE NKOL	NR8	F	form 5 to upper sixth	Small business	form 5 to upper sixth	no answer	mud	2	0	moustiquoes	yes	regularly	< 6 months	ministry of health	yes	1	every body	every body	bite	no answer	1	0	yes	pool of water/dirty	nothing	fever	no answer	no answer	no answer
Nkolso	NVELLE ROUTE NKOL	NR9	M	university	student	university	drilling/well	cement	1	0	female anophele	yes	regularly	> 6 months	ministry of health	yes	1	every body	every body	bite	no answer	0	1	yes	pool of water	nothing	fever/headache/tiredness	self medication/traditional	self medication	no answer
Nkolso	NVELLE ROUTE NKOL	NR10	M	university	no answer	university	drilling/well	cement	3	0	moustiquoes	yes	regularly	> 2 years	buying	yes	3	every body	every body	bite	no answer	0	3	yes	pool of water	nothing	fever/headache	self medication	self medication	hospital	0
Nkolso	NVELLE ROUTE NKOL	NR11	F	primary	Small business	primary	drilling/well	cement	3	1	moustiquoes	yes	regularly	< 6 months	ministry of health	yes	2	every body	every body	bite	no answer	0	2	yes	pool of water	nothing	fever/stiffness	self medication	self medication	pharmacy	0
Nkolso	NVELLE ROUTE NKOL	NR12	F	form 5 to upper sixth	no answer	form 1 to form 4	drilling/well	wood	3	1	female anophele	yes	regularly	> 6 months	ministry of health	yes	2	every body	every body	bite	no answer	0	2	yes	swamp/pool of water	nothing	fever	hospital/self medication	hospital	hospital	18000
Nkolso	NVELLE ROUTE NKOL	NR13	F	primary	civil servant	form 5 to upper sixth	drilling/well	mix	11	2	moustiquoes	yes	regularly	> 1 year	ministry of health/buying	yes	8	every body	every body	bite	no answer	0	7	yes	pool of water	nothing	headache/tiredness	traditional	traditional	traditional doctors	0	500
Nkolso	NVELLE ROUTE NKOL	NR14	F	university	civil servant	form 5 to upper sixth	drilling/well	cement	6	2	female anophele	yes	regularly	< 6 months	ministry of health	yes	4	every body	every body	bite	no answer	0	4	yes	Marécage	draining	headache/tiredness/stiffness	self medication	self medication	pharmacy
Nkolso	NVELLE ROUTE NKOL	NR15	F	no answer	Small business	form 1 to form 4	well	cement	2	0	moustiquoes	yes	regularly	> 6 months	ministry of health	yes	1	every body	every body	bite	no answer	0	1	yes	Marécage	nothing	fever/headache	self medication	self medication	pharmacy
Nkolso	NVELLE ROUTE NKOL	NR16	F	form 5 to upper sixth	civil servant	form 5 to upper sixth	drilling/well	cement	4	3	moustiquoes	yes	regularly	> 6 months	ministry of health	no	2	children	< 5 years	bite	PETITESSE MILD	0	2	yes	pool of water/bushes/toilet	nothing	fever/headache/loss appetite	self medication/hospital	self medication	pharmacy/post/hospital	0	150000
Obili	SHELL OBILI	SO23	M	no answer	Small business	university	tap water	cement	3	0	moustiquoes	yes	regularly	> 2 years	ministry of health	yes	6	every body	every body	bite	no answer	0	6	yes	water source	nothing	fever/tiredness/loss appetite	self medication/hospital/traditional	self medication	hospital	0	10000
Obili	SHELL OBILI	SO24	F	primary	housewife	primary	tap water	wood	5	0	moustiquoes	yes	regularly	> 2 years	no answer	yes	8	every body	every body	bite	no answer	5	3	yes	swamp/dirty water	cleaning	fever/stiffness	self medication/hospital	self medication	hospital	15000	200000
Obili	SHELL OBILI	SO25	M	form 1 to form 4	Small business	form 1 to form 4	tap water	cement	8	1	female anophele	yes	regularly	> 2 years	ministry of health/buying	yes	4	every body	every body	bite	no answer	1	3	yes	pool of water	treated	fever	self medication/hospital	self medication	pharmacy	10000	40000
Obili	SHELL OBILI	SO26	F	no answer	Small business	form 5 to upper sixth	drilling	wood	6	3	nothing	yes	regularly	> 1 year	ministry of health	yes	2	every body	every body	malaria	no answer	0	2	yes	dirty water	sweeping	fever	self medication/hospital	self medication	pharmacy	7000	80000
Obili	SHELL OBILI	SO39	M	form 1 to form 4	Small business	form 1 to form 4	tap water	wood	4	0	environment	yes	regularly	< 6 months	ministry of health	yes	3	children	children	bite	no answer	0	3	yes	pool of water	nothing	fever/stiffness	hospital/traditional	hospital	pharmacy	33600	2500
Obili	SHELL OBILI	SO38	M	university	student	university	tap water	cement	1	0	moustiquoes	yes	rainy season	< 6 months	ministry of health	yes	1	every body	every body	bite/malaria	no answer	0	1	yes	pool of water	sweeping	fever	self medication/hospital	self medication	pharmacy/post	0	5000
Obili	SHELL OBILI	SO37	F	form 1 to form 4	Small business	primary	no answer	no answer	2	1	moustiquoes	yes	regularly	< 6 months	ministry of health	yes	2	every body	every body	bite/malaria	no answer	0	2	yes	dirty environment	draining	no idea	hospital	hospital	pharmacy	0
Obili	SHELL OBILI	SO36	M	university	student	university	drilling/well	wood	1	0	female anophele	yes	regularly	> 2 years	ministry of health	yes	1	nobody	every body	bite/malaria	no answer	0	1	yes	pool of water	evacuation	fever/headache/stiffness	nothing	no action	pharmacy/post	18000	5000
Obili	SHELL OBILI	SO35	F	form 1 to form 4	Small business	university	tap water	cement	4	1	moustiquoes	yes	regularly	> 6 months	ministry of health	yes	3	every body	every body	bite	no answer	0	3	yes	Marécage	draining	no idea	hospital	hospital	pharmacy	33600	45000
Obili	SHELL OBILI	SO34	F	university	civil servant	form 1 to form 4	tap water/well	wood	4	0	moustiquoes	yes	regularly	> 1 year	donation	yes	3	every body	every body	bite	no answer	1	2	yes	Marécage	remblai	tiredness	hospital	hospital	pharmacy	0	55000
Obili	SHELL OBILI	SO33	M	university	student	university	drilling/well	cement	3	0	moustiquoes	yes	dry season	> 6 months	ministry of health	yes	2	every body	every body	bite/malaria	no answer	2	0	yes	channelS	sweeping	fever/tiredness	self medication/hospital/traditional	self medication	pharmacy	72000	20000
Obili	SHELL OBILI	SO32	M	form 5 to upper sixth	Small business	form 1 to form 4	tap water/well	mud	5	2	dirty water	yes	regularly	< 6 months	ministry of health	yes	2	children	children	malaria	no answer	2	0	yes	channelS	sweeping	no idea	hospital	hospital	pharmacy	33600	15000
Obili	SHELL OBILI	SO31	M	primary	Small business	primary	tap water/well	no answer	1	0	moustiquoes	yes	regularly	< 6 months	ministry of health	yes	1	every body	every body	bite/malaria	no answer	0	1	yes	water source	cleaning	anorexia	hospital	self medication	post	0	1000
Obili	SHELL OBILI	SO30	M	form 1 to form 4	Small business	form 1 to form 4	tap water/well	cement	5	3	moustiquoes	yes	no answer	no answer	no answer	no answer		no answer	no answer		Pas de MILDA			yes	pool of water	evacuation	fever	hospital	hospital	pharmacy	33600	20000
Obili	SHELL OBILI	SO29	F	no answer	Small business	no answer	no answer	no answer	5	3	moustiquoes	yes	regularly	< 6 months	ministry of health	no	2	children	children	bite/malaria	no answer	0	2	yes	channelS/dustbin	evacuation	fever/tiredness	self medication/hospital	self medication	pharmacy	0	30000
Obili	SHELL OBILI	SO28	F	university	civil servant	form 5 to upper sixth	tap water/natural source	cement	3	1	moustiquoes	yes	regularly	> 6 months	ministry of health/buying	yes	4	every body	every body	bite/malaria	no answer	0	4	yes	pool of water	evacuation	fever/tiredness	self medication/hospital/traditional	self medication	pharmacy	150000	50000
Obili	SHELL OBILI	SO27	F	form 1 to form 4	housewife	form 1 to form 4	well	mud	2	1	moustiquoes	yes	regularly	< 6 months	ministry of health	yes	2	every body	every body	bite/malaria	no answer	0	2	yes	pool of water/bushes	evacuation	fever/headache	hospital	hospital	pharmacy	0	5000
Obili	SHELL OBILI	SO26	M	primary	Small business	primary	tap water/well	mud	5	0	moustiquoes	yes	regularly	< 6 months	ministry of health	yes	3	every body	every body	bite/song	no answer	0	3	no	dirty environment	evacuation	headache/tiredness/SOMMEIL	hospital	hospital	pharmacy	33600	10000
Obili	SHELL OBILI	SO39	F	primary	Small business	form 5 to upper sixth	tap water/well	cement	3	1	moustiquoes	yes	regularly	< 6 months	ministry of health	yes	3	every body	every body	bite/malaria	no answer	0	3	yes	pool of water/channel	draining	no idea	self medication/hospital	self medication	pharmacy/post	0	20000
Obili	SHELL OBILI	SO43	F	form 1 to form 4	Small business	form 1 to form 4	drilling	mud	7	2	moustiquoes	yes	regularly	> 2 years	ministry of health	yes	2	every body	every body	bite	no answer	2	0	yes	dirty water	evacuation	fever/headache	hospital	hospital	pharmacy	33600	110000
Obili	SHELL OBILI	SO42	F	university	civil servant	form 5 to upper sixth	tap water	cement	3	0	moustiquoes	yes	regularly	< 6 months	ministry of health	yes	1	every body	every body	bite	no answer	0	1	yes	pool of water	remblai	fever/tiredness/stiffness	self medication/hospital	self medication	pharmacy	33600	30000
Obili	SHELL OBILI	SO41	F	form 1 to form 4	Small business	form 1 to form 4	tap water/well	cement	3	2	moustiquoes	yes	regularly	> 2 years	ministry of health	yes	1	every body	every body	bite/malaria	no answer	0	1	no	dirty	sweeping	tiredness	hospital	hospital	pharmacy	0	10000
Obili	SHELL OBILI	SO40	F	primary	Small business	primary	drilling/well	no answer	4	2	moustiquoes	yes	regularly	> 2 years	ministry of health	yes	2	every body	every body	bite/malaria	no answer	0	2	yes	channels	treated	fever/headache/stiffness	hospital	hospital	pharmacy	0	50000
Obili	SHELL OBILI	SO44	M	form 1 to form 4	Small business	form 5 to upper sixth	tap water	cement	2	0	moustiquoes	yes	regularly	< 6 months	ministry of health	yes	1	every body	every body	bite	no answer	0	1	yes	pool of water	sweeping/treated	fever	self medication/hospital	self medication	pharmacy/post	0	500
Obili	SHELL OBILI	SO45	M	form 1 to form 4	civil servant	form 1 to form 4	tap water	cement	5	0	environment	yes	dry season	< 6 months	ministry of health	yes	4	every body	every body	bite/song/sleeping	no answer	0	4	yes	water source	treated	fever	self medication/hospital/traditional	self medication	pharmacy/post	24000	20000
Obili	SHELL OBILI	SO46	F	form 1 to form 4	Small business	form 1 to form 4	tap water/well	cement	5	0	moustiquoes	yes	regularly	< 6 months	ministry of health	yes	3	every body	every body	bite/sleeping/malaria	no answer	0	3	yes	channelS	evacuation	fever/diarrhoea/tiredness	self medication/hospital	self medication	pharmacy/post	0	25000
Obili	SHELL OBILI	SO47	F	form 5 to upper sixth	Small business	form 1 to form 4	tap water/drilling	wood	4	1	moustiquoes	yes	regularly	> 1 year	ministry of health	yes	2	every body	every body	bite/malaria	no answer	2	0	yes	channelS	evacuation	fever/headache/diarrhoea	hospital	hospital	pharmacy	0	100000
Obili	SHELL OBILI	SO50	F	university	Small business	form 5 to upper sixth	tap water	cement	7	1	moustiquoes	yes	regularly	< 6 months	ministry of health	no	2	children	every body	bite	no answer	0	2	yes	dirty water	sweeping	no idea	hospital	hospital	pharmacy	0	10000
Obili	SHELL OBILI	SO49	F	form 5 to upper sixth	civil servant	form 1 to form 4	tap water	cement	4	2	moustiquoes	yes	regularly	< 6 months	ministry of health	yes	2	every body	every body	bite	no answer	0	2	no	no ideas	evacuation	fever	self medication/hospital	self medication	pharmacy/post	0
Obili	SHELL OBILI	SO48	F	university	civil servant	form 1 to form 4	tap water/well	cement	8	1	moustiquoes	yes	regularly	< 6 months	ministry of health	yes	4	every body	every body	malaria	no answer	0	4	yes	channelS	sweeping	fever	hospital	hospital	pharmacy	0	19000
Obili	SHELL OBILI	SO1	M	no answer	no answer	no answer	well	mud	7	1	moustiquoes	yes	regularly	> 2 years	ministry of health	yes	3	every body	every body	bite/malaria	no answer	2	1	yes	Marécage	nothing	fever	self medication/hospital	self medication	hospital	0
Obili	SHELL OBILI	SO2	M	no answer	Small business	no answer	drilling/well	mud	6	1	moustiquoes	yes	regularly	> 2 years	ministry of health/buying	yes	3	every body	every body	bite/sleeping	no answer	0	3	yes	pool of water	nothing	fever/headache/stiffness	hospital	hospital	pharmacy/hospital
Obili	SHELL OBILI	SO3	M	no answer	Small business	no answer	well	mud	4	2	moustiquoes	yes	regularly	> 6 months	ministry of health	yes	2	every body	every body	bite/malaria	no answer	1	1	yes	channels	nothing	no idea	no answer	no answer	no answer
Obili	SHELL OBILI	SO4	F	no answer	Small business	no answer	well	mud	4	1	moustiquoes	yes	regularly	> 1 year	buying	no	1	children	< 5 years	bite/malaria	no answer	1	0	yes	pool of water	nothing	fever/tiredness/stiffness	self medication/hospital	self medication	pharmacy
Obili	SHELL OBILI	SO5	F	form 5 to upper sixth	civil servant	form 5 to upper sixth	well	mud	6	1	moustiquoes	yes	regularly	> 2 years	ministry of health	yes	2	every body	every body	bite/malaria	no answer	1	1	yes	pool of water	sweeping	fever/tiredness	self medication/hospital	self medication	pharmacy/hospital	2000
Obili	SHELL OBILI	SO6	F	university	civil servant	form 1 to form 4	well	mud	5	1	moustiquoes	yes	regularly	> 6 months	ministry of health	yes	1	every body	every body	bite/malaria	CHALEUR	0	1	yes	pool of water	nothing	no idea	self medication/hospital/traditional	self medication	pharmacy/hospital
Obili	SHELL OBILI	SO7	F	no answer	Small business	no answer	well	mud	7	0	moustiquoes	yes	no answer	no answer	no answer	no answer		no answer	no answer		no answer			yes	dirty water	nothing	fever	hospital	hospital	hospital
Obili	SHELL OBILI	SO8	F	no answer	Small business	no answer	tap water/well	wood	7	2	moustiquoes	yes	regularly	< 6 months	ministry of health	yes	3	every body	every body	bite/malaria	no answer	0	3	no	no ideas	sweeping	fever	self medication/hospital/traditional	self medication	hospital
Obili	SHELL OBILI	SO9	F	form 1 to form 4	Small business	form 1 to form 4	well	wood	5	1	moustiquoes	yes	regularly	> 2 years	ministry of health	no	1	every body	every body	bite	no answer	1	0	yes	dirty water	cleaning	fever/headache	hospital	hospital	hospital	0	150000
Obili	SHELL OBILI	SO10	M	form 5 to upper sixth	Small business	form 5 to upper sixth	natural source	mud	6	3	moustiquoes	yes	regularly	> 2 years	ministry of health	yes	3	every body	every body	bite/malaria	no answer	0	3	yes	pool of water	cleaning/draining	fever	self medication/hospital	self medication	hospital
Obili	SHELL OBILI	SO11	M	no answer	Small business	no answer	well	cement	3	1	moustiquoes	yes	regularly	< 6 months	ministry of health	yes	4	every body	every body	bite/malaria	no answer	1	3	yes	pool of water	sweeping	headache/tiredness	self medication/hospital	self medication	hospital
Obili	SHELL OBILI	SO12	F	no answer	no answer	no answer	tap water	cement	5	0	moustiquoes	yes	regularly	< 6 months	ministry of health	yes	5	every body	every body	bite/malaria	no answer	0	5	yes	pool of water	draining	fever/stiffness	self medication/hospital	self medication	hospital	0	48000
Obili	SHELL OBILI	SO13	F	no answer	no answer	no answer	tap water	cement	8	0	moustiquoes	yes	regularly	< 6 months	ministry of health	yes	4	every body	every body	bite/malaria	no answer	0	4	yes	pool of water	nothing	fever/headache	self medication/hospital	self medication	hospital	18000	50000
Obili	SHELL OBILI	SO14	F	no answer	Small business	no answer	well	mud	8	3	nothing	yes	no answer	no answer	no answer	no answer		no answer	no answer		no answer			no	no ideas	nothing	fever/stiffness	traditional/hospital	traditional	hospital
Obili	SHELL OBILI	SO15	F	no answer	Small business	no answer	tap water	mud	7	2	moustiquoes	yes	regularly	> 2 years	ministry of health	yes	3	every body	every body	bite/malaria	no answer	2	1	no	no ideas	nothing	fever/headache	self medication/hospital	self medication	hospital
Obili	SHELL OBILI	SO16	F	university	civil servant	no answer	tap water	mix	10	1	moustiquoes	yes	regularly	> 2 years	ministry of health	yes	4	every body	every body	bite/malaria	no answer	4	0	yes	dirty water	nothing	fever/vomiting/loss appetite	self medication/hospital	self medication	hospital	0	90000
Obili	SHELL OBILI	SO17	F	no answer	no answer	no answer	well	cement	8	2	moustiquoes	yes	no answer	no answer	no answer	no answer		no answer	no answer		no answer			yes	dirty water	draining	anorexia	self medication/hospital	self medication	hospital
Obili	SHELL OBILI	SO18	M	university	civil servant	university	drilling	cement	8	4	moustiquoes	yes	regularly	> 2 years	ministry of health	yes	2	every body	every body	bite/malaria	no answer	0	2	yes	pool of water/toilet/well ABAno answerONE	nothing	fever/headache/stiffness	self medication/hospital	self medication	hospital
Obili	SHELL OBILI	SO19	F	form 5 to upper sixth	Small business	form 5 to upper sixth	tap water/well	wood	4	0	moustiquoes	yes	regularly	> 2 years	ministry of health/buying	yes	2	every body	every body	malaria	no answer	2	0	yes	pool of water	nothing	no idea	no answer	no answer	no answer
Obili	SHELL OBILI	SO20	M	form 5 to upper sixth	Small business	form 5 to upper sixth	well	mix	4	1	moustiquoes	yes	regularly	< 6 months	ministry of health	yes	1	every body	every body	bite/malaria	no answer	1	0	no	no ideas	draining	fever/headache	self medication/hospital/traditional	self medication	hospital
Obili	SHELL OBILI	SO21	F	form 5 to upper sixth	Small business	form 1 to form 4	well	mud	5	2	moustiquoes	yes	regularly	> 1 year	ministry of health	yes	2	every body	every body	bite/song/malaria	no answer	2	0	yes	channelS/pool of water	sweeping	fever/headache/vomiting/loss appetite	self medication/hospital	self medication	hospital		45000
Obili	SHELL OBILI	SO22	F	no answer	Small business	no answer	well	cement	12	4	moustiquoes	yes	regularly	< 6 months	ministry of health	yes	4	every body	every body	bite/malaria	no answer	2	2	yes	pool of water	nothing	no idea	self medication/hospital	self medication	hospital		14000
Biyem-Assi	BIYEM ASSI LAC	BLA52	F	university	civil servant	university	tap water	cement	2	0	moustiquoes	yes	regularly	> 2 years	buying	yes	1	every body	every body	bite/malaria	no answer	0	1	yes	Marécage	nothing	fever	self medication/hospital	self medication	pharmacy	0	1000
Biyem-Assi	BIYEM ASSI LAC	BLA53	F	form 5 to upper sixth	Small business	form 1 to form 4	tap water	cement	4	2	female anophele	yes	regularly	< 6 months	ministry of health	yes	2	every body	every body	bite	no answer	0	2	yes	water /channel	cleaning	fever/headache/vomiting	self medication/hospital	self medication	pharmacy/post	0	10000
Biyem-Assi	BIYEM ASSI LAC	BLA54	M	form 5 to upper sixth	civil servant	university	tap water	cement	8	2	female anophele	yes	regularly	< 6 months	ministry of health	yes	2	every body	every body	bite	no answer	0	2	yes	pool of water	sweeping	fever/headache/nausea/loss appetite	hospital	hospital	pharmacy	0	15000
Biyem-Assi	BIYEM ASSI LAC	BLA55	M	form 5 to upper sixth	student	form 5 to upper sixth	tap water	cement	10	3	moustiquoes	yes	regularly	> 6 months	ministry of health	yes	2	every body	every body	bite	no answer	2	0	yes	channelS	draining	fever	self medication/hospital/traditional	self medication	pharmacy/post	0	50000
Biyem-Assi	BIYEM ASSI LAC	BLA56	F	form 1 to form 4	Small business	primary	tap water	cement	6	1	moustiquoes	yes	regularly	< 6 months	ministry of health	yes	4	every body	every body	bite	no answer	0	4	yes	water /channel	cleaning	headache	traditional/self medication/hospital	traditional	pharmacy/post	0	50000
Biyem-Assi	BIYEM ASSI LAC	BLA57	F	university	Small business	university	tap water	cement	7	1	moustiquoes	yes	regularly	< 6 months	ministry of health	yes	3	every body	every body	bite	no answer	1	2	yes	pool of water	cleaning	fever/tiredness/loss appetite	self medication	self medication	pharmacy/post	33600
Biyem-Assi	BIYEM ASSI LAC	BLA58	F	form 5 to upper sixth	Small business	form 5 to upper sixth	tap water	cement	5	1	moustiquoes	yes	regularly	< 6 months	ministry of health	yes	3	every body	every body	bite	no answer	0	3	yes	water /channel	sweeping	headache	self medication/hospital	self medication	pharmacy	30000	15000
Biyem-Assi	BIYEM ASSI LAC	BLA59	F	form 5 to upper sixth	civil servant	form 1 to form 4	tap water	cement	5	0	moustiquoes	yes	regularly	< 6 months	ministry of health	yes	2	every body	every body	bite	no answer	0	2	yes	water source/pool of water	sweeping	fever/headache	self medication	self medication	pharmacy	0	15000
Biyem-Assi	BIYEM ASSI LAC	BLA60	F	form 5 to upper sixth	civil servant	form 5 to upper sixth	tap water	cement	1	0	moustiquoes	yes	regularly	< 6 months	ministry of health	yes	1	every body	every body	bite	no answer	0	1	yes	dirty water	sweeping	fever/headache	self medication/hospital	self medication	pharmacy/post	0	5000
Biyem-Assi	BIYEM ASSI LAC	BLA61	F	primary	Small business	primary	tap water	cement	1	0	moustiquoes	yes	regularly	< 6 months	ministry of health	yes	1	every body	every body	bite/malaria	no answer	0	1	yes	channels	treated	fever/stiffness	traditional	traditional	traditional doctors	0	0
Biyem-Assi	BIYEM ASSI LAC	BLA39	F	no answer	housewife	university	tap water	wood	4	0	moustiquoes	yes	regularly	> 2 years	ministry of health	yes	2	every body	every body	bite/malaria	no answer	0	2	yes	water /channel	nothing	fever/tiredness	self medication/hospital/traditional	self medication	PHARM/hospital/post
Biyem-Assi	BIYEM ASSI LAC	BLA31	no answer	no answer	no answer	no answer	no answer	no answer	1	0	moustiquoes	yes	regularly	> 2 years	ministry of health/buying	yes	3	every body	every body	bite/malaria	no answer	0	3	yes	pool of water	draining	fever/tiredness/headache/stiffness	self medication/hospital	self medication	pharmacy
Biyem-Assi	BIYEM ASSI LAC	BLA32	M	no answer	civil servant	university	tap water/well	cement	6	1	moustiquoes	yes	regularly	> 2 years	ministry of health	yes	3	every body	every body	bite/malaria	no answer	0	3	yes	pool of water	draining	fever/headache/nausea	self medication/hospital/traditional	self medication	pharmacy/hospital	0	9000
Biyem-Assi	BIYEM ASSI LAC	BLA33	F	no answer	no answer	no answer	tap water/well	mix	8	2	moustiquoes	yes	regularly	< 6 months	ministry of health	yes	4	every body	every body	bite	no answer	0	4	yes	dirty water	nothing	fever/headache/stiffness	self medication/hospital/traditional	self medication	hospital	0	140000
Biyem-Assi	BIYEM ASSI LAC	BLA34	no answer	no answer	no answer	no answer	no answer	cement	10	0	moustiquoes	yes	regularly	> 2 years	ministry of health	no	1	Parents	Parents	nothing	CHALEUR	0	1	no	no ideas	nothing	fever/headache/tiredness	self medication/hospital/traditional	self medication	hospital
Biyem-Assi	BIYEM ASSI LAC	BLA35	M	university	student	university	tap water	cement	5	2	moustiquoes	yes	regularly	> 2 years	ministry of health/buying	yes	2	every body	every body	bite/malaria	no answer	0	2	yes	pool of water	nothing	fever/headache	hospital/self medication/traditional	hospital	hospital
Biyem-Assi	BIYEM ASSI LAC	BLA36	M	no answer	housewife	no answer	tap water	cement	3	0	moustiquoes	yes	regularly	< 6 months	ministry of health	yes	3	every body	every body	bite/malaria	no answer	0	3	yes	Marécage	nothing	fever/headache	hospital/self medication	hospital	pharmacy/hospital
Biyem-Assi	BIYEM ASSI LAC	BLA37	M	university	civil servant	university	tap water	cement	5	1	moustiquoes	yes	regularly	> 2 years	ministry of health	yes	2	every body	every body	bite/malaria	no answer	2	0	yes	pool of water	nothing	fever/stiffness	hospital	hospital	pharmacy/hospital		140000
Biyem-Assi	BIYEM ASSI LAC	BLA38	F	primary	Small business	primary	well	cement	6	0	moustiquoes	yes	no answer	no answer	no answer	no answer		no answer	no answer		Pas de MILDA			yes	dirty water/channelS	nothing	fever	nothing	no action	nothing
Biyem-Assi	BIYEM ASSI LAC	BLA45	F	form 5 to upper sixth	Small business	form 5 to upper sixth	tap water	cement	6	0	female anophele	yes	dry season	> 2 years	ministry of health	yes	3	every body	every body	malaria	no answer	0	3	yes	water /bushes	treated/draining	fever/headache/stiffness/anorexia	self medication/hospital	self medication	pharmacy/post	5000	9500
Biyem-Assi	BIYEM ASSI LAC	BLA47	F	no answer	Small business	form 1 to form 4	tap water	cement	6	1	moustiquoes	yes	regularly	< 6 months	ministry of health	yes	3	every body	every body	malaria	no answer	0	3	yes	dirty water	nothing	fever/headache	self medication/hospital	self medication	pharmacy/post	5000	10000
Biyem-Assi	BIYEM ASSI LAC	BLA48	M	form 5 to upper sixth	Small business	form 5 to upper sixth	tap water	cement	7	0	moustiquoes	yes	regularly	> 2 years	ministry of health	yes	5	every body	every body	bite	no answer	0	5	yes	water source	nothing	headache/vomiting	self medication/hospital	self medication	pharmacy	73000	25000
Biyem-Assi	BIYEM ASSI LAC	BLA49	M	primary	Small business	primary	tap water	mix	3	1	moustiquoes	yes	regularly	> 6 months	ministry of health/donation	yes	3	every body	every body	bite	no answer	0	3	yes	dirty	cleaning	fever/headache/stiffness/tiredness	self medication/hospital	self medication	pharmacy/post	0	2000
Biyem-Assi	BIYEM ASSI LAC	BLA50	M	primary	Small business	primary	tap water	cement	3	1	moustiquoes	yes	regularly	< 6 months	ministry of health	yes	2	every body	every body	malaria	no answer	0	2	yes	dirty water	sweeping	fever	self medication/hospital	self medication	pharmacy	0	0
Biyem-Assi	BIYEM ASSI LAC	BLA39	F	no answer	Small business	university	tap water	cement	8	2	moustiquoes	yes	regularly	< 6 months	ministry of health	yes	7	every body	every body	bite/malaria	no answer	0	7	yes	pool of water	cleaning	fever/headache/stiffness/anorexia	traditional/self medication/hospital	traditional	pharmacy	0	60000
Biyem-Assi	BIYEM ASSI LAC	BLA38	F	form 1 to form 4	Small business	form 1 to form 4	tap water/well	cement	9	1	moustiquoes	yes	regularly	> 6 months	ministry of health/buying	yes	4	every body	every body	bite	no answer	0	4	yes	pool of water/channelS	cleaning	fever/headache	self medication/hospital	self medication	pharmacy/post/hospital	0	100000
Biyem-Assi	BIYEM ASSI LAC	BLA43	M	primary	Small business	primary	tap water	cement	1	0	nothing	yes	no answer	no answer	no answer	no answer		no answer	no answer		Pas de MILDA			no	no ideas	nothing	no idea	nothing	no answer	nothing	0	0
Biyem-Assi	BIYEM ASSI LAC	BLA18	M	form 5 to upper sixth	Small business	form 5 to upper sixth	tap water	cement	5	1	moustiquoes	yes	regularly	> 2 years	buying	yes	3	every body	every body	bite/malaria	no answer	0	3	yes	pool of water/ bushes	draining	fever/headache	hospital	hospital	pharmacy	15000	30000
Biyem-Assi	BIYEM ASSI LAC	BLA62	M	university	civil servant	university	tap water	cement	3	1	female anophele	yes	regularly	> 6 months	ministry of health	yes	1	every body	every body	bite/malaria	no answer	1	0	yes	water source	evacuation	fever/vomiting	self medication/hospital	self medication	pharmacy/post	0	12000
Biyem-Assi	BIYEM ASSI LAC	BLA3	M	university	civil servant	form 1 to form 4	tap water	cement	4	1	moustiquoes	yes	no answer	no answer	no answer	no answer		no answer	no answer		Pas de MILDA			yes	channels	nothing	no idea	self medication/hospital	self medication	pharmacy/post	33600	30000
Biyem-Assi	BIYEM ASSI LAC	BLA63	M	form 1 to form 4	Small business	form 1 to form 4	tap water	cement	6	0	moustiquoes	yes	regularly	< 6 months	ministry of health	yes	5	every body	every body	bite/song/sleeping/malaria	no answer	0	5	yes	dirty water/channelS	nothing	fever	self medication/hospital	self medication	pharmacy	6000	50000
Biyem-Assi	BIYEM ASSI LAC	BLA64	M	form 1 to form 4	Small business	form 1 to form 4	tap water	cement	1	0	moustiquoes	yes	no answer	no answer	no answer	no answer		no answer	no answer		Pas de MILDA			no	no ideas	nothing	no idea	self medication/hospital	self medication	pharmacy/post	33600
Biyem-Assi	BIYEM ASSI LAC	BLA65	M	university	civil servant	university	tap water	cement	9	3	moustiquoes	yes	regularly	> 6 months	ministry of health	yes	4	every body	every body	bite	no answer	4	0	yes	water /channel	sweeping	fever	self medication/hospital	self medication	pharmacy/post	0	100000
Biyem-Assi	BIYEM ASSI LAC	BLA2	M	form 1 to form 4	civil servant	form 1 to form 4	tap water	cement	8	2	female anophele	yes	regularly	< 6 months	ministry of health	yes	5	every body	every body	bite/malaria	no answer	0	5	yes	swamp/channelS	nothing	fever/headache	traditional/hospital	traditional	pharmacy	0	50000
Biyem-Assi	BIYEM ASSI LAC	BLA4	M	university	student	university	tap water	cement	1	0	female anophele	yes	regularly	> 2 years	ministry of health	yes	1	every body	every body	bite/malaria	no answer	1	0	yes	pool of water	sweeping	fever/tiredness	self medication/hospital/traditional	self medication	pharmacy/post	3000	15000
Biyem-Assi	BIYEM ASSI LAC	BLA66	M	university	Small business	university	tap water	cement	8	1	moustiquoes	yes	regularly	< 6 months	ministry of health	yes	3	every body	every body	bite/malaria	no answer	0	3	yes	water source	nothing	fever/headache/vomiting	traditional/self medication/hospital	traditional	pharmacy/post	0	150000
Biyem-Assi	BIYEM ASSI LAC	BLA30	M	form 1 to form 4	Small business	form 1 to form 4	tap water	mix	1	0	moustiquoes	yes	regularly	< 6 months	ministry of health	yes	1	every body	every body	bite/malaria	no answer	0	1	yes	swamp/dirty	nothing	fever	hospital	hospital	hospital
Biyem-Assi	BIYEM ASSI LAC	BLA29	no answer	no answer	no answer	no answer	no answer	no answer	11	1	moustiquoes	yes	regularly	< 6 months	ministry of health	yes	5	every body	every body	bite/malaria	no answer	2	3	yes	pool of water	nothing	fever/stiffness/tiredness	self medication/hospital	self medication	post/hospital
Biyem-Assi	BIYEM ASSI LAC	BLA28	M	form 5 to upper sixth	Small business	form 5 to upper sixth	tap water	cement	6	1	moustiquoes	yes	regularly	> 1 year	ministry of health	yes	3	every body	every body	bite	no answer	2	1	yes	pool of water/bushes	nothing	fever/headache	self medication/hospital/traditional	self medication	hospital	9000	100000
Biyem-Assi	BIYEM ASSI LAC	BLA27	M	form 5 to upper sixth	Small business	university	tap water/well	mix	4	0	moustiquoes	yes	regularly	> 1 year	ministry of health	yes	2	every body	every body	bite/malaria	no answer	2	0	yes	pool of water/channel	draining	fever/loss appetite	self medication/hospital	self medication	pharmacy/hospital	36500	20000
Biyem-Assi	BIYEM ASSI LAC	BLA45	F	university	civil servant	university	tap water	cement	1	0	moustiquoes	yes	regularly	> 2 years	ministry of health	yes	1	nobody	every body	bite	no answer	0	1	yes	pool of water	cleaning	fever/headache/tiredness	hospital	hospital	pharmacy	30000	50000
Biyem-Assi	BIYEM ASSI LAC	BLA44	M	university	civil servant	university	tap water	cement	1	0	moustiquoes	yes	no answer	no answer	no answer	no answer		no answer	no answer		Pas de MILDA			yes	Marécage	nothing	fever/headache/tiredness	self medication	self medication	pharmacy	5000	4000
Biyem-Assi	BIYEM ASSI LAC	BLA41	F	primary	housewife	primary	tap water	cement	3	0	moustiquoes	yes	regularly	> 6 months	ministry of health	yes	4	every body	every body	bite	no answer	0	4	yes	pool of water	cleaning	fever/headache	self medication/hospital	self medication	pharmacy	15000	60000
Biyem-Assi	BIYEM ASSI LAC	BLA40	M	form 5 to upper sixth	Small business	form 5 to upper sixth	tap water	cement	6	1	moustiquoes	yes	regularly	< 6 months	buying	yes	6	every body	every body	bite	no answer	0	6	yes	channelS	cleaning	fever/stiffness/tiredness	hospital	hospital	hospital	10400	60000
Biyem-Assi	BIYEM ASSI LAC	BLA42	M	primary	housewife	primary	tap water	cement	7	0	nothing	yes	regularly	> 2 years	ministry of health/buying	yes	6	every body	every body	sleeping	no answer	2	4	no	no ideas	nothing	no idea	self medication/hospital/traditional	self medication	hospital	0	100000
Biyem-Assi	BIYEM ASSI LAC	BLA17	M	form 1 to form 4	Small business	form 1 to form 4	tap water/well	cement	1	0	moustiquoes	yes	regularly	> 1 year	buying	yes	1	every body	every body	bite/malaria	no answer	0	1	no	no ideas	nothing	stiffness/loss appetite/tiredness	self medication	self medication	traditional doctors	0	8500
Biyem-Assi	BIYEM ASSI LAC	BLA16	M	university	Small business	university	tap water/well	cement	7	1	moustiquoes	yes	regularly	> 2 years	ministry of health/buying	yes	4	every body	every body	sleeping	no answer	0	4	yes	pool of water	draining	fever/headache/stiffness	hospital	hospital	pharmacy	5000	20000
Biyem-Assi	BIYEM ASSI LAC	BLA15	M	form 5 to upper sixth	civil servant	form 5 to upper sixth	tap water	wood	2	0	moustiquoes	yes	regularly	> 1 year	ministry of health	yes	1	every body	every body	malaria	no answer	0	1	yes	pool of water	draining	fever/tiredness	hospital	hospital	pharmacy/hospital	10000	50000
Biyem-Assi	BIYEM ASSI LAC	BLA14	M	form 5 to upper sixth	Small business	form 5 to upper sixth	tap water	cement	6	3	moustiquoes	yes	regularly	< 6 months	ministry of health	yes	3	every body	every body	bite/malaria	no answer	0	3	yes	well	draining	fever/loss appetite/tiredness	self medication	self medication	pharmacy/post
Biyem-Assi	BIYEM ASSI LAC	BLA51	M	form 5 to upper sixth	Small business	form 5 to upper sixth	tap water	cement	3	1	moustiquoes	yes	regularly	< 6 months	ministry of health	yes	1	every body	every body	bite/malaria	no answer	0	1	yes	dustbin/pool of water	evacuation	fever/headache/stiffness	self medication/hospital/traditional	self medication	pharmacy/post	30000	70000
Olézoa	DERRIERE AMB_F	DAF28	F	form 1 to form 4	civil servant	form 1 to form 4	tap water/drilling	cement	7	2	cold	yes	regularly	> 6 months	ministry of health	yes	2	every body	every body	bite	no answer	1	1	no	no ideas	nothing	fever/tiredness	traditional/self medication/hospital	traditional	PHARM/post/TRAD
Olézoa	DERRIERE AMB_F	DAF1	F	university	student	university	tap water/well	cement	2	0	female anophele	yes	regularly	> 6 months	ministry of health	yes	1	every body	every body	malaria	no answer	0	1	yes	pool of water/swamp/dirty	nothing	fever/headache/vomiting	self medication/traditional	self medication	pharmacy
Olézoa	DERRIERE AMB_F	DAF2	F	form 5 to upper sixth	civil servant	form 5 to upper sixth	tap water/well	cement	2	0	moustiquoes	yes	regularly	< 6 months	ministry of health	yes	2	every body	every body	bite/song	no answer	0	2	yes	pool of water/dirty	nothing	headache/stiffness/loss appetite/tiredness	self medication/hospital/traditional	self medication	pharmacy	0	50000
Olézoa	DERRIERE AMB_F	DAF50	F	university	civil servant	university	tap water	cement	6	1	female anophele	yes	regularly	< 6 months	ministry of health	yes	3	every body	every body	bite	no answer	3	0	yes	pool of water/BOITES SyesLLEES/bushes	sweeping	fever/headache	self medication/hospital	self medication	pharmacy	0	300000
Olézoa	DERRIERE AMB_F	DAF47	M	form 1 to form 4	Small business	form 1 to form 4	tap water/well	cement	8	0	moustiquoes	yes	regularly	> 6 months	ministry of health	yes	7	every body	every body	bite	no answer	0	7	yes	pool of water	sweeping	fever/loss appetite	self medication/hospital/traditional	self medication	PHARM/post/TRAD	5000	560000
Olézoa	DERRIERE AMB_F	DAF29	M	form 1 to form 4	Small business	form 1 to form 4	tap water	mud	7	2	moustiquoes	yes	dry season	< 6 months	ministry of health	yes	5	every body	every body	bite	no answer	0	5	yes	pool of water/channel	cleaning	fever/headache/vomiting	hospital	hospital	pharmacy	14400	10000
Olézoa	DERRIERE AMB_F	DAF30	F	form 1 to form 4	housewife	form 1 to form 4	tap water/well	cement	7	3	moustiquoes	yes	regularly	< 6 months	ministry of health	yes	5	every body	every body	bite	no answer	2	3	yes	pool of water	cleaning	fever/headache/stiffness	self medication/hospital	self medication	pharmacy	0	110000
Olézoa	DERRIERE AMB_F	DAF31	M	university	civil servant	form 5 to upper sixth	tap water/well	wood	11	2	moustiquoes	yes	regularly	< 6 months	ministry of health	yes	5	every body	every body	bite/malaria	no answer	0	5	yes	pool of water/toilet	cleaning	fever/headache	self medication/hospital/traditional	self medication	pharmacy/post	0	30000
Olézoa	DERRIERE AMB_F	DAF32	F	university	student	university	tap water/well	cement	3	0	moustiquoes	yes	regularly	< 6 months	ministry of health	yes	3	every body	every body	bite	no answer	0	3	yes	dirty environment	treated	fever/tiredness/nausea/loss appetite	self medication/hospital	self medication	post	0	50000
Olézoa	DERRIERE AMB_F	DAF33	M	university	Small business	university	tap water/well	cement	3	0	female anophele	yes	no answer	no answer	no answer	no answer		no answer	no answer		ETOUFFEMENT			yes	Marécage	draining	fever/headache	hospital	hospital	pharmacy	74400	10000
Olézoa	DERRIERE AMB_F	DAF34	M	form 1 to form 4	civil servant	form 1 to form 4	tap water/well	cement	6	3	moustiquoes	yes	regularly	< 6 months	ministry of health	yes	3	every body	every body	bite/song	no answer	0	3	no	dirty	nothing	no idea	hospital	hospital	pharmacy	0	3000
Olézoa	DERRIERE AMB_F	DAF35	F	university	civil servant	form 1 to form 4	tap water	cement	5	2	moustiquoes	yes	rainy season	< 6 months	ministry of health	yes	3	every body	every body	malaria	no answer	0	3	yes	dirty water/channelS	evacuation	fever/headache/tiredness	self medication/hospital	self medication	pharmacy	14400	50000
Olézoa	DERRIERE AMB_F	DAF36	F	primary	housewife	primary	tap water/well	cement	3	1	nothing	yes	regularly	> 6 months	ministry of health	yes	2	every body	every body	malaria	no answer	0	2	no	no ideas	cleaning	tiredness	self medication/hospital	self medication	pharmacy/post
Olézoa	DERRIERE AMB_F	DAF37	F	form 5 to upper sixth	civil servant	form 1 to form 4	tap water/well	cement	4	1	nothing	yes	rainy season	< 6 months	ministry of health	no	1	Parents	every body	bite	no answer	0	1	yes	dirty places/channel	sweeping	fever	self medication/hospital	self medication	pharmacy	0	500000
Olézoa	DERRIERE AMB_F	DAF38	F	form 5 to upper sixth	Small business	form 1 to form 4	tap water/drilling	cement	3	2	moustiquoes	yes	regularly	> 6 months	ministry of health	yes	1	every body	every body	malaria	no answer	0	1	yes	pool of water	nothing	fever	self medication/hospital	self medication	pharmacy
Olézoa	DERRIERE AMB_F	DAF39	F	form 5 to upper sixth	Small business	form 5 to upper sixth	tap water	cement	3	0	nothing	yes	regularly	> 6 months	ministry of health	yes	3	every body	every body	bite	no answer	0	3	yes	pool of water	draining	fever/headache	traditional/hospital	traditional	pharmacy/traditional doctors	15000	15000
Olézoa	DERRIERE AMB_F	DAF46	M	form 1 to form 4	Small business	form 1 to form 4	tap water/well	cement	3	0	moustiquoes	yes	regularly	< 6 months	ministry of health	yes	1	every body	every body	bite/malaria	no answer	0	1	no	no ideas	nothing	fever/headache	hospital	hospital	pharmacy	0	200000
Olézoa	DERRIERE AMB_F	DAF48	F	university	student	form 1 to form 4	tap water/drilling/well	cement	5	3	moustiquoes	yes	regularly	< 6 months	ministry of health	yes	3	every body	every body	bite/malaria	no answer	2	0	yes	channelS/well	sweeping	fever/headache	self medication/hospital	self medication	pharmacy	0	40000
Olézoa	DERRIERE AMB_F	DAF2	M	university	Small business	university	tap water	cement	5	0	moustiquoes	yes	regularly	> 6 months	ministry of health	yes	2	every body	every body	bite	no answer	0	2	yes	swamp/pool of water	cleaning	fever/headache/tiredness	self medication/traditional	self medication	pharmacy/post	5000	50000
Olézoa	DERRIERE AMB_F	DAF3	M	form 5 to upper sixth	Small business	form 5 to upper sixth	tap water	cement	4	1	moustiquoes	yes	regularly	> 6 months	ministry of health	yes	1	every body	every body	malaria	no answer	0	1	yes	channelS/pool of water	nothing	fever/tiredness	hospital	hospital	pharmacy	0	21000
Olézoa	DERRIERE AMB_F	DAF4	M	form 5 to upper sixth	Small business	form 1 to form 4	tap water	cement	4	1	moustiquoes	yes	regularly	> 6 months	ministry of health	yes	2	every body	every body	bite	no answer	0	2	no	no ideas	nothing	fever/headache	hospital	hospital	pharmacy
Olézoa	DERRIERE AMB_F	DAF5	M	primary	civil servant	form 5 to upper sixth	tap water/well	cement	4	0	female anophele	yes	regularly	> 6 months	ministry of health	yes	2	every body	every body	bite	no answer	0	2	yes	channelS	draining	fever/tiredness	self medication/traditional	self medication	pharmacy/post
Olézoa	DERRIERE AMB_F	DAF6	no answer	no answer	no answer	no answer	tap water/well	cement	17	4	moustiquoes	yes	regularly	> 6 months	ministry of health	yes	7	every body	every body	bite	no answer	3	4	yes	pool of water	nothing	fever/vomiting	self medication/traditional	self medication	post
Olézoa	DERRIERE AMB_F	DAF7	F	form 5 to upper sixth	Small business	form 1 to form 4	tap water/well	cement	6	2	moustiquoes	yes	regularly	> 6 months	ministry of health	yes	2	every body	every body	bite	no answer	0	2	no	no ideas	nothing	fever/tiredness	self medication	self medication	pharmacy
Olézoa	DERRIERE AMB_F	DAF8	M	university	Small business	university	tap water/well	cement	7	2	moustiquoes	yes	regularly	> 6 months	ministry of health	yes	4	every body	every body	bite/malaria	no answer	1	3	yes	dirty water/standing water	nothing	fever/headache/vomiting/loss appetite	self medication/traditional	self medication	pharmacy
Olézoa	DERRIERE AMB_F	DAF9	F	no answer	housewife	no answer	tap water/well	cement	3	0	moustiquoes	yes	regularly	> 6 months	ministry of health	no	2	no answer	no answer	malaria	Pas de MILDA	0	2	yes	pool of water	nothing	no idea	self medication/traditional	self medication	pharmacy
Olézoa	DERRIERE AMB_F	DAF10	M	university	student	university	tap water	cement	2	0	moustiquoes	yes	regularly	> 6 months	buying	yes	1	every body	every body	malaria	no answer	0	1	yes	dirty/pool of water	nothing	fever/vomiting	self medication/traditional	self medication	pharmacy
Olézoa	DERRIERE AMB_F	DAF11	M	university	civil servant	university	tap water	cement	3	0	female anophele	yes	regularly	> 6 months	ministry of health	yes	1	every body	every body	bite	no answer	0	1	yes	swamp/dirty	nothing	fever/headache	self medication	self medication	pharmacy
Olézoa	DERRIERE AMB_F	DAF12	F	form 1 to form 4	Small business	form 1 to form 4	tap water/well	cement	2	0	moustiquoes	yes	no answer	no answer	no answer	no answer		no answer	no answer		Pas de MILDA			yes	pool of water	treated	stiffness	self medication/traditional	self medication	pharmacy
Olézoa	DERRIERE AMB_F	DAF13	F	form 1 to form 4	civil servant	form 1 to form 4	tap water/well	cement	4	0	moustiquoes	yes	regularly	> 6 months	ministry of health	yes	6	every body	every body	bite	no answer	0	6	yes	dirty environment	cleaning	fever/headache	self medication/traditional	self medication	pharmacy
Olézoa	DERRIERE AMB_F	DAF14	F	no answer	no answer	form 5 to upper sixth	tap water/well	cement	10	2	moustiquoes	yes	regularly	> 6 months	ministry of health	yes	7	every body	every body	bite	no answer	1	6	no	no ideas	sweeping	fever/headache/vomiting	hospital/traditional	hospital	pharmacy/traditional doctors
Olézoa	DERRIERE AMB_F	DAF15	F	primary	housewife	primary	tap water	cement	6	0	moustiquoes	yes	regularly	> 6 months	ministry of health	yes	5	every body	every body	bite	no answer	3	2	yes	channelS	cleaning	fever/headache/stiffness	self medication/traditional	self medication	pharmacy
Olézoa	DERRIERE AMB_F	DAF40	M	no answer	civil servant	no answer	tap water/well	cement	9	1	moustiquoes	yes	regularly	< 6 months	ministry of health	yes	5	every body	every body	bite	no answer	0	5	yes	pool of water/bushes	evacuation	fever/stiffness/tiredness	self medication/traditional	self medication	pharmacy
Olézoa	DERRIERE AMB_F	DAF41	M	no answer	housewife	no answer	tap water/well	wood	6	0	moustiquoes	yes	regularly	< 6 months	ministry of health	yes	4	every body	every body	bite/sleeping	no answer	0	4	no	dirty	cleaning	fever/vomiting/tiredness	hospital	hospital	no answer	0	110000
Olézoa	DERRIERE AMB_F	DAF42	M	no answer	Small business	form 5 to upper sixth	tap water/well	cement	10	3	moustiquoes	yes	regularly	< 6 months	ministry of health	yes	3	every body	every body	malaria	no answer	0	3	yes	swamp/pool of water	nothing	fever	hospital	hospital	no answer		700000
Olézoa	DERRIERE AMB_F	DAF43	F	no answer	Small business	primary	tap water/well	cement	5	0	moustiquoes	yes	regularly	> 1 year	buying	yes	2	children	children	bite	no answer	2	0	yes	toilet/channelS	cleaning	no idea	self medication	self medication	pharmacy/post
Olézoa	DERRIERE AMB_F	DAF5	F	primary	Small business	primary	tap water	cement	3	0	female anophele	yes	regularly	< 6 months	ministry of health	yes	1	every body	every body	bite	no answer	1	0	no	toilet	cleaning	headache/vomiting	self medication	self medication	pharmacy	0	150000
Olézoa	DERRIERE AMB_F	DAF3	F	no answer	housewife	no answer	tap water	cement	7	1	moustiquoes	yes	regularly	< 6 months	ministry of health/buying	no	3	every body	every body	bite/malaria	no answer	0	3	yes	swamp/stream/channelS	nothing	headache/diarrhoea	hospital	hospital	no answer
Olézoa	DERRIERE AMB_F	DAF51	F	no answer	Small business	no answer	tap water/well	wood	6	1	nothing	yes	regularly	< 6 months	ministry of health	yes	2	every body	every body		no answer	0	2	no	no ideas	cleaning	fever/diarrhoea	hospital	hospital	no answer
Olézoa	DERRIERE AMB_F	DAF52	F	university	student	university	tap water	cement	1	0	moustiquoes	yes	regularly	> 6 months	ministry of health	yes	1	every body	every body	bite	no answer	1	0	yes	pool of water/channel	draining	fever/headache	hospital/traditional	hospital	pharmacy	0	20000
Olézoa	DERRIERE AMB_F	DAF1	F	no answer	Small business	primary	tap water/well	cement	8	3	moustiquoes	yes	regularly	> 1 year	donation	yes	1	every body	every body	bite	no answer	0	1	yes	channelS/bushes/toilet	cleaning	fever	hospital/self medication	hospital	hospital
Olézoa	DERRIERE AMB_F	DAF2	M	university	civil servant	university	tap water	cement	5	0	female anophele	yes	regularly	> 6 months	ministry of health	yes	5	every body	every body	bite	no answer	0	5	yes	pool of water	cleaning	fever	self medication/hospital	self medication	no answer		35000
Olézoa	DERRIERE AMB_F	DAF53	M	form 1 to form 4	Small business	form 1 to form 4	tap water/well	cement	4	2	moustiquoes	yes	regularly	< 6 months	ministry of health	yes	3	every body	every body	bite/malaria	no answer	2	1	yes	channelS	cleaning	fever/headache	self medication/hospital	self medication	pharmacy/post
Olézoa	DERRIERE AMB_F	DAF54	F	no answer	civil servant	form 1 to form 4	tap water/well	cement	8	1	moustiquoes	yes	regularly	< 6 months	ministry of health/buying	yes	4	every body	every body	bite/malaria	no answer	0	4	yes	channelS	cleaning	stiffness	self medication	self medication	pharmacy
Olézoa	DERRIERE AMB_F	DAF55	F	no answer	civil servant	form 1 to form 4	tap water/well	cement	6	2	moustiquoes	yes	regularly	< 6 months	ministry of health	yes	2	every body	every body	malaria	no answer	0	2	yes	channels	nothing	fever/headache/stiffness/tiredness	hospital	hospital	no answer
Olézoa	DERRIERE AMB_F	DAF56	F	no answer	civil servant	no answer	tap water/well	cement	6	0	moustiquoes	yes	regularly	< 6 months	ministry of health	yes	3	every body	every body	bite/malaria	no answer	0	3	yes	channels	nothing	fever/headache	traditional/self medication	traditional	nothing
Olézoa	DERRIERE AMB_F	DAF27	F	no answer	civil servant	university	well	cement	8	2	moustiquoes	yes	regularly	> 2 years	ministry of health	no	5	children	< 5 years	bite/sleeping	CHALEUR/PAS DE MILD	5	0	yes	Marécage	nothing	fever/headache/stiffness	self medication/hospital	self medication	hospital	0	5000
Olézoa	DERRIERE AMB_F	DAF16	M	form 5 to upper sixth	civil servant	form 5 to upper sixth	tap water/well	cement	3	1	moustiquoes	yes	regularly	< 6 months	ministry of health	yes	3	every body	every body		no answer	0	3	yes	pool of water/dirty	draining	fever	hospital	hospital	hospital	0	13000
Olézoa	DERRIERE AMB_F	DAF17	M	no answer	Small business	no answer	well	mud	3	0	moustiquoes	yes	regularly	< 6 months	ministry of health	yes	3	every body	every body	bite/malaria	no answer	1	2	yes	pool of water/water source/bushes	nothing	fever	self medication	self medication	post	0	15000
Olézoa	DERRIERE AMB_F	DAF18	M	no answer	no answer	no answer	well	cement	3	0	nothing	yes	regularly	> 2 years	ministry of health	yes	1	every body	every body		no answer	1	0	no	no ideas	nothing	no idea	self medication	self medication	post
Olézoa	DERRIERE AMB_F	DAF19	F	no answer	no answer	form 1 to form 4	tap water/well	cement	4	3	moustiquoes	yes	regularly	< 6 months	ministry of health	yes	2	every body	every body	bite/song	no answer	0	2	no	no ideas	nothing	fever/loss appetite	self medication	self medication	post
Olézoa	DERRIERE AMB_F	DAF20	F	no answer	Small business	no answer	well/natural source	mud	12	1	moustiquoes	yes	regularly	< 6 months	ministry of health	yes	4	every body	every body	bite/song	no answer	4	0	yes	gutter/dirty water/dirty	draining	fever/headache/stiffness	self medication	self medication	post
Olézoa	DERRIERE AMB_F	DAF21	F	form 1 to form 4	Small business	form 1 to form 4	natural source	mix	3	0	moustiquoes	yes	regularly	< 6 months	ministry of health	yes	3	nobody	nobody		N'AIME PAS	0	3	yes	pool of water	draining	fever/headache	hospital	hospital	pharmacy/hospital	0	12000
Olézoa	DERRIERE AMB_F	DAF22	F	form 5 to upper sixth	Small business	form 5 to upper sixth	well	mix	10	2	moustiquoes	yes	regularly	< 6 months	ministry of health	yes	5	every body	every body	bite/malaria	no answer	0	5	yes	channel/bushes/pool of water	nothing	headache/stiffness	self medication/hospital/traditional	self medication	pharmacy/hospital	0	15000
Olézoa	DERRIERE AMB_F	DAF23	F	no answer	civil servant	no answer	tap water/well	cement	11	2	moustiquoes	yes	regularly	< 6 months	ministry of health	yes	3	children	children	bite/malaria	no answer	0	1	yes	pool of water/channel	sweeping	fever/headache	self medication	self medication	no answer		250000
Olézoa	DERRIERE AMB_F	DAF24	F	no answer	Small business	no answer	tap water/well	cement	4	1	moustiquoes	yes	regularly	> 6 months	ministry of health	yes	4	every body	every body	bite/malaria	no answer	0	4	yes	pool of water/BOUE	sweeping	fever/headache	self medication	self medication	post	0	1500
Olézoa	DERRIERE AMB_F	DAF25	M	no answer	civil servant	form 1 to form 4	no answer	mix	9	1	moustiquoes	yes	regularly	> 6 months	ministry of health	yes	3	every body	every body	bite/malaria	no answer	0	3	yes	swamp/pool of water	nothing	fever/headache	self medication/hospital	self medication	no answer
Olézoa	DERRIERE AMB_F	DAF26	M	form 5 to upper sixth	civil servant	form 5 to upper sixth	well	mix	8	1	moustiquoes	yes	regularly	< 6 months	ministry of health	yes	4	every body	every body	bite/malaria	no answer	0	4	yes	channel/bushes	nothing	fever	hospital	hospital	hospital	0	5000
Ngoa Ekelle	CITE DES NATIONS	CN29	F	university	student	university	tap water	cement	1	0	female anophele	yes	regularly	< 6 months	ministry of health	yes	1	every body	every body	bite	no answer	0	1	yes	pool of water/water source/pool of water	nothing	fever/headache	hospital	hospital	pharmacy
Ngoa Ekelle	CITE DES NATIONS	CN30	M	university	student	university	tap water	cement	2	0	moustiquoes	yes	regularly	> 6 months	buying	yes	2	every body	every body	bite/song/malaria	no answer	0	2	yes	water source/channel	nothing	fever/headache/tiredness	self medication	self medication	pharmacy	10000	40000
Ngoa Ekelle	CITE DES NATIONS	CN28	F	university	student	university	tap water	cement	1	0	moustiquoes	yes	regularly	< 6 months	ministry of health	yes	1	every body	every body	bite/malaria	no answer	0	1	yes	water source	nothing	fever/headache/tiredness	self medication	self medication	post
Ngoa Ekelle	CITE DES NATIONS	CN27	F	university	student	university	tap water	cement	1	0	moustiquoes	yes	regularly	> 2 years	ministry of health	yes	1	every body	every body	bite/malaria	no answer	1	0	yes	water source	evacuation	loss appetite/tiredness	self medication	self medication	post
Ngoa Ekelle	CITE DES NATIONS	CN26	F	university	student	university	tap water	cement	2	0	moustiquoes	yes	no answer	no answer	no answer	no answer		no answer	no answer		CHALEUR			no	no ideas	nothing	fever	self medication/hospital	self medication	pharmacy/post	0	20000
Ngoa Ekelle	CITE DES NATIONS	CN25	M	university	student	university	tap water	cement	1	0	moustiquoes	yes	no answer	no answer	no answer	no answer		no answer	no answer		Pas de MILDA			yes	channel/swamp	nothing	fever	self medication	self medication	pharmacy/post	5000	5000
Ngoa Ekelle	CITE DES NATIONS	CN24	M	university	student	university	tap water	cement	3	0	moustiquoes	yes	regularly	< 6 months	ministry of health	yes	1	every body	every body	malaria	no answer	0	1	yes	pool of water	nothing	stiffness	self medication	self medication	post
Ngoa Ekelle	CITE DES NATIONS	CN23	M	university	student	university	tap water	cement	1	0	moustiquoes	yes	no answer	no answer	no answer	no answer		no answer	no answer		Pas de MILDA			yes	swamp/channel	nothing	fever	self medication	self medication	pharmacy	5000	5000
Ngoa Ekelle	CITE DES NATIONS	CN22	F	university	civil servant	university	tap water	cement	3	0	female anophele	yes	regularly	< 6 months	ministry of health	yes	1	every body	every body	malaria	no answer	0	1	yes	swamp/channel	nothing	headache	hospital	hospital	pharmacy
Ngoa Ekelle	CITE DES NATIONS	CN21	M	university	student	university	tap water	cement	1	0	moustiquoes	yes	regularly	< 6 months	buying	yes	1	nobody	every body	nothing	PETITESSE MILD	0	1	yes	swamp/channel	nothing	fever	self medication	self medication	post	0	2000
Ngoa Ekelle	CITE DES NATIONS	CN20	F	university	student	university	tap water	cement	1	0	female anophele	yes	regularly	> 1 year	ministry of health	yes	1	every body	every body	bite/malaria	no answer	1	0	yes	swamp/pool of water/bushes	nothing	fever	hospital	hospital	pharmacy/hospital
Ngoa Ekelle	CITE DES NATIONS	CN19	M	university	student	university	tap water	cement	1	0	female anophele	yes	regularly	< 6 months	ministry of health	yes	1	every body	every body	bite/malaria	no answer	0	1	yes	swamp/pool of water	nothing	fever/headache	self medication	self medication	pharmacy	0	9000
Ngoa Ekelle	CITE DES NATIONS	CN18	F	university	student	university	tap water	cement	2	0	female anophele	yes	regularly	> 1 year	ministry of health	yes	1	every body	every body	bite/malaria	no answer	0	1	yes	Marécage	nothing	tiredness	self medication	self medication	pharmacy	0	5000
Ngoa Ekelle	CITE DES NATIONS	CN31	M	university	student	university	tap water	cement	2	0	moustiquoes	yes	no answer	no answer	no answer	no answer		no answer	no answer		Pas de MILDA			yes	Marécage	nothing	fever	self medication	self medication	post	0	15000
Ngoa Ekelle	CITE DES NATIONS	CN32	F	no answer	no answer	no answer	tap water	cement	7	5	moustiquoes	yes	regularly	> 1 year	donation	yes	3	every body	every body	bite/malaria	no answer	3	0	yes	water source/bushes	nothing	fever/loss appetite/nausea	traditional	traditional	nothing
Ngoa Ekelle	CITE DES NATIONS	CN33	F	university	student	university	tap water	cement	3	2	moustiquoes	yes	no answer	no answer	no answer	no answer		no answer	no answer		CHALEUR/PAS DE MILD			yes	channels	nothing	headache	hospital	hospital	pharmacy		15000
Ngoa Ekelle	CITE DES NATIONS	CN33	M	university	student	university	tap water	cement	2	0	moustiquoes	yes	regularly	> 2 years	donation	yes	2	every body	every body	bite/malaria	no answer	0	1	yes	pool of water	draining	fever	hospital	hospital	pharmacy	0	10000
Ngoa Ekelle	CITE DES NATIONS	CN34	F	university	student	university	tap water	cement	2	1	moustiquoes	yes	regularly	< 6 months	ministry of health	yes	2	every body	every body	bite/malaria	no answer	0	2	yes	dirty water	nothing	fever/headache/tiredness	hospital	hospital	pharmacy	33600	50000
Ngoa Ekelle	CITE DES NATIONS	CN35	F	university	student	university	tap water	cement	2	0	moustiquoes	yes	regularly	< 6 months	ministry of health	yes	1	nobody	every body	bite	CHALEUR	0	1	yes	pool of water	evacuation	fever/headache	hospital/traditional	hospital	pharmacy	3600	50000
Ngoa Ekelle	CITE DES NATIONS	CN36	M	university	student	university	tap water	cement	1	0	moustiquoes	yes	regularly	< 6 months	ministry of health	yes	1	every body	every body	bite/malaria	no answer	0	1	yes	channel/well/dirty	cleaning	fever/tiredness	self medication/hospital	self medication	pharmacy	0	50000
Ngoa Ekelle	CITE DES NATIONS	CN37	F	primary	housewife	primary	tap water/well	wood	6	0	moustiquoes	yes	regularly	> 2 years	ministry of health	yes	2	every body	every body	bite	no answer	0	2	yes	channel/pool of water	evacuation	fever/headache	self medication/hospital/traditional	self medication	post	33600	10000
Ngoa Ekelle	CITE DES NATIONS	CN38	F	university	student	university	tap water	cement	2	0	moustiquoes	yes	no answer	no answer	no answer	no answer		no answer	no answer		Pas de MILDA			yes	pool of water	nothing	fever/headache/tiredness	self medication/hospital	self medication	pharmacy/post	0	35000
Ngoa Ekelle	CITE DES NATIONS	CN38	F	university	student	university	tap water	cement	1	0	female anophele	yes	regularly	< 6 months	ministry of health	yes	1	every body	every body	bite/malaria	no answer	0	1	yes	dirty water	evacuation	fever	hospital	hospital	pharmacy	0	30000
Ngoa Ekelle	CITE DES NATIONS	CN40	M	primary	Small business	primary	tap water	cement	5	0	moustiquoes	yes	regularly	< 6 months	ministry of health	yes	4	every body	every body	bite	no answer	2	2	yes	pool of water	evacuation	fever/headache	traditional/self medication/hospital	traditional	pharmacy/post	0	55000
Ngoa Ekelle	CITE DES NATIONS	CN42	F	primary	civil servant	form 1 to form 4	tap water	cement	11	3	moustiquoes	yes	regularly	< 6 months	ministry of health	yes	6	every body	every body	bite	no answer	0	6	yes	pool of water	cleaning	fever/headache	self medication/hospital	self medication	pharmacy/post	0	150000
Ngoa Ekelle	CITE DES NATIONS	CN44	F	form 5 to upper sixth	Small business	form 1 to form 4	tap water	wood	8	0	moustiquoes	yes	dry season	< 6 months	ministry of health	yes	5	every body	every body	bite	no answer	0	5	yes	pool of water	cleaning	fever/vomiting/loss appetite	self medication/hospital	self medication	post	0
Ngoa Ekelle	CITE DES NATIONS	CN45	F	form 1 to form 4	Small business	university	tap water	cement	8	1	female anophele	yes	regularly	< 6 months	ministry of health	yes	4	every body	every body	bite/malaria	no answer	0	4	yes	pool of water	nothing	fever/headache	self medication/hospital	self medication	pharmacy/post	0	24000
Ngoa Ekelle	CITE DES NATIONS	CN46	M	university	student	university	tap water	cement	1	0	female anophele	yes	dry season	< 6 months	ministry of health	yes	1	every body	every body	bite	no answer	1	0	yes	channelS/toilet	draining	fever	traditional/self medication/hospital	traditional	pharmacy/post	24000	3500
Ngoa Ekelle	CITE DES NATIONS	CN47	M	university	student	university	tap water	cement	2	0	moustiquoes	yes	no answer	no answer	no answer	no answer		no answer	no answer		CHALEUR/PAS DE MILD			yes	pool of water	nothing	fever/diarrhoea/vomiting	self medication/hospital	self medication	pharmacy/post	36000	30000
Ngoa Ekelle	CITE DES NATIONS	CN48	M	university	student	university	tap water	cement	14	1	moustiquoes	yes	regularly	< 6 months	ministry of health	no	1	every body	every body	bite/malaria	no answer	0	1	yes	pool of water	draining	fever	self medication/hospital	self medication	pharmacy/post	24000
Ngoa Ekelle	CITE DES NATIONS	CN49	M	form 1 to form 4	Small business	form 1 to form 4	tap water	cement	6	4	moustiquoes	yes	regularly	< 6 months	ministry of health	no	3	children	every body	bite/malaria	no answer	0	3	yes	pool of water	nothing	fever/headache	self medication/hospital	self medication	pharmacy/post	0
Ngoa Ekelle	CITE DES NATIONS	CN50	M	university	civil servant	university	tap water	cement	1	0	moustiquoes	yes	dry season	> 2 years	ministry of health	yes	1	every body	every body	bite/malaria	no answer	1	0	yes	Marécage	cleaning	fever/headache	self medication/hospital	self medication	pharmacy/post	0	10000
Ngoa Ekelle	CITE DES NATIONS	CN43	F	university	Small business	university	tap water	cement	2	0	moustiquoes	yes	rainy season	< 6 months	ministry of health	yes	1	nobody	every body	bite	no answer	0	1	yes	Marécage	evacuation	fever/headache/stiffness/tiredness	self medication/hospital/traditional	self medication	pharmacy/post	0	30000
Ngoa Ekelle	CITE DES NATIONS	CN1	F	no answer	Small business	no answer	natural source	wood	9	2	moustiquoes	yes	regularly	< 6 months	ministry of health	yes	3	every body	every body	bite/malaria	no answer	3	0	yes	channel/pool of water	cleaning	fever/flu/cough	self medication/hospital	self medication	pharmacy/hospital	0	30000
Ngoa Ekelle	CITE DES NATIONS	CN2	F	no answer	Small business	no answer	tap water/well/natural source	wood	12	1	moustiquoes	yes	no answer	no answer	no answer	no answer		no answer	no answer		no answer			yes	pool of water	nothing	fever/stiffness	hospital	hospital	pharmacy	14000	18000
Ngoa Ekelle	CITE DES NATIONS	CN3	F	university	student	university	tap water	cement	2	0	moustiquoes	yes	regularly	< 6 months	ministry of health	yes	1	every body	every body	bite/malaria	no answer	0	1	yes	Marécage	nothing	fever	self medication/hospital	self medication	pharmacy/hospital	0
Ngoa Ekelle	CITE DES NATIONS	CN4	M	university	student	university	tap water	cement	1	0	moustiquoes	yes	never	< 6 months	buying	yes	1	nobody	nobody		CHALEUR	0	1	yes	swamp/pool of water	sweeping	fever/headache	self medication/hospital	self medication	no answer
Ngoa Ekelle	CITE DES NATIONS	CN5	M	university	student	university	tap water	cement	2	0	moustiquoes	yes	regularly	> 2 years	ministry of health/buying	yes	2	every body	every body	bite/malaria	no answer	0	2	yes	Marécage	nothing	no idea	self medication/hospital/traditional	self medication	pharmacy/hospital	500	9000
Ngoa Ekelle	CITE DES NATIONS	CN6	F	no answer	no answer	no answer	no answer	no answer	5	3	moustiquoes	yes	regularly	> 2 years	ministry of health	yes	2	every body	every body	bite/malaria	no answer	0	2	no	no ideas	nothing	fever/headache	self medication/hospital	self medication	pharmacy/hospital
Ngoa Ekelle	CITE DES NATIONS	CN7	M	no answer	no answer	no answer	no answer	no answer	1	0	moustiquoes	yes	regularly	< 6 months	buying	yes	1	every body	every body	bite/malaria	no answer	0	1	yes	dirty water/channelS	nothing	fever	hospital/self medication	hospital	pharmacy/hospital	0	11000
Ngoa Ekelle	CITE DES NATIONS	CN9	F	university	student	university	tap water	mix	4	2	moustiquoes	yes	regularly	< 6 months	ministry of health	no	1	Parents	Parents	nothing	Pas de MILDA	0	1	no	no ideas	nothing	fever/stiffness	self medication/hospital	self medication	pharmacy/hospital	0	100000
Ngoa Ekelle	CITE DES NATIONS	CN8	F	no answer	no answer	no answer	tap water	wood	2	0	moustiquoes	yes	regularly	< 6 months	ministry of health	yes	1	every body	every body		no answer	1	0	yes	dirty water	nothing	fever/headache/vomiting	hospital	hospital	hospital
Ngoa Ekelle	CITE DES NATIONS	CN10	F	primary	Small business	university	tap water	cement	3	1	moustiquoes	yes	regularly	< 6 months	ministry of health	no	1	every body	every body	bite/malaria	no answer	0	1	yes	water /swamp	nothing	fever/headache	self medication/hospital	self medication	hospital
Ngoa Ekelle	CITE DES NATIONS	CN11	M	no answer	Small business	no answer	tap water	cement	9	1	moustiquoes	yes	regularly	< 6 months	ministry of health/buying	yes	2	every body	every body	bite/song/malaria	no answer	0	2	yes	pool of water	nothing	fever/headache	self medication/hospital	self medication	hospital
Ngoa Ekelle	CITE DES NATIONS	CN12	M	university	student	university	well	cement	2	0	moustiquoes	yes	no answer	< 6 months	ministry of health	yes	1	every body	every body		no answer	1	0	yes	pool of water	nothing	fever	hospital	hospital	pharmacy/hospital
Ngoa Ekelle	CITE DES NATIONS	CN14	M	no answer	Small business	form 1 to form 4	tap water	cement	4	1	moustiquoes	yes	regularly	< 6 months	ministry of health	yes	2	every body	every body	bite/malaria	no answer	0	2	yes	pool of water	nothing	fever/stiffness	self medication/hospital	self medication	hospital
Ngoa Ekelle	CITE DES NATIONS	CN13	M	no answer	Small business	form 1 to form 4	tap water	cement	7	0	moustiquoes	yes	regularly	< 6 months	buying	yes	3	every body	every body	bite/sleeping	no answer	0	3	yes	dirty water	evacuation	fever	hospital	hospital	hospital
Ngoa Ekelle	CITE DES NATIONS	CN15	F	form 5 to upper sixth	student	form 5 to upper sixth	tap water	cement	2	1	moustiquoes	yes	regularly	< 6 months	ministry of health	yes	1	every body	every body		no answer	0	1	yes	pool of water/bushes	nothing	fever/headache	self medication/hospital	self medication	hospital
Ngoa Ekelle	CITE DES NATIONS	CN16	M	university	student	university	tap water	cement	3	0	female anophele	yes	regularly	< 6 months	ministry of health	yes	1	every body	every body		no answer	0	1	yes	dirty water/standing water	nothing	fever/stiffness	self medication/hospital	self medication	hospital
Ngoa Ekelle	CITE DES NATIONS	CN17	F	university	student	university	tap water	cement	2	0	moustiquoes	yes	no answer	no answer	no answer	no answer		no answer	no answer		no answer			yes	dirty water	nothing	fever/headache	self medication/hospital	self medication	pharmacy/hospital	19200
Ngoa Ekelle	CITE DES NATIONS	CN51	F	university	no answer	university	tap water/natural source	cement	12	2	moustiquoes	yes	regularly	> 1 year	ministry of health/buying	yes	10	every body	every body	bite	no answer	0	10	yes	Marécage	nothing	fever/stiffness	hospital	hospital	no answer	100000	500000
Tongolo	Tongolo	1	F	primary	housewife	primary	tap water	cement	3	1	moustiquoes	no	regularly	> 6 months	ministry of health	yes	1	every body	every body	bite	no answer	1	0	yes	dirty water	cleaning	fever	self medication	self medication	pharmacy
Tongolo	Tongolo	2	M	no answer	Small business	no answer	tap water	cement	2	0	no answer	no	regularly	> 1 year	donation	yes	2	every body	every body	bite/malaria	no answer	2	0	no	no answer	no answer	no answer		no answer	no answer
Tongolo	Tongolo	3	F	no answer	Small business	primary	tap water	cement	12	4	moustiquoes	yes	regularly	> 1 year	ministry of health	yes	6	every body	every body	bite	no answer	6	0	yes	channels/water	cleaning	fever	self medication	self medication	pharmacy/post
Tongolo	Tongolo	4	M	form 5 to upper sixth	no answer	form 5 to upper sixth	tap water/well	cement	3	1	moustiquoes	yes	regularly	> 1 year	ministry of health	yes	1	every body	every body	malaria	no answer	0	1	yes	channels	nothing	fever	hospital	hospital	pharmacy
Tongolo	Tongolo	5	F	form 1 to form 4	Small business	form 1 to form 4	tap water/well/natural source	cement	10	2	moustiquoes	yes	regularly	> 6 months	ministry of health	yes	3	every body	every body	bite	no answer	2	1	yes	channels	nothing	vomiting	self medication	self medication	pharmacy
Tongolo	Tongolo	6	F	form 1 to form 4	housewife	form 1 to form 4	natural source	cement	5	0	moustiquoes	yes	regularly	< 6 months	ministry of health	no	2	every body	every body	malaria	no answer	0	2	yes	dirty water	cleaning	tiredness/stiffness	hospital	hospital	pharmacy
Tongolo	Tongolo	7	M	form 1 to form 4	Small business	form 1 to form 4	natural source	wood	5	2	no answer	yes	regularly	< 6 months	ministry of health	yes	3	every body	every body	bite	no answer	0	3	yes	garbage	nothing	headache/fever/stomach aches/loss appetite	self medication	self medication	post
Tongolo	Tongolo	8	M	form 1 to form 4	Small business	form 1 to form 4	natural source	wood	8	5	moustiquoes	yes	regularly	> 6 months	ministry of health	yes	2	every body	every body	bite/malaria	no answer	0	2	yes	garbage	nothing	fever/loss appetite	pha	self medication	post
Tongolo	Tongolo	9	M	form 5 to upper sixth	Small business	form 5 to upper sixth	well/natural source	no answer	7	1	moustiquoes	yes	regularly	> 6 months	ministry of health	no	3	Parents/children	Parents/children	bite	Pas de MILDA	1	2	yes	dirty water/grass	nothing	fever	self medication	self medication	post
Tongolo	Tongolo	10	M	form 1 to form 4	Small business	primary	natural source	wood	11	3	dirty water/moustiquoes	yes	regularly	> 2 years	ministry of health	yes	6	every body	every body	bite	no answer	6	0	yes	dirty water	evacuation	fever	hospital	hospital	pharmacy
Tongolo	Tongolo	11	no answer	no answer	no answer	no answer	tap water/natural source	cement	4	0	moustiquoes	yes	regularly	> 1 year	ministry of health	yes	4	Parents/children	every body	bite	oubli/fatigue	4	0	yes	dirty water/grass	nothing	fever/headache	self medication	self medication	post		90
Tongolo	Tongolo	12	F	university	student	form 1 to form 4	well/natural source	wood	5	0	moustiquoes	yes	regularly	> 6 months	ministry of health	yes	2	every body	every body	malaria	no answer	2	0	yes	channels	evacuation	fever/headache	hospital	hospital	hospital
Tongolo	Tongolo	13	F	primary	civil servant	primary	well	cement	4	0	moustiquoes	yes	regularly	> 6 months	ministry of health	yes	4	every body	every body	bite	no answer	4	0	yes	channels/swamp	evacuation	fever/vomiting/stiffness	hospital	hospital	pharmacy
Tongolo	Tongolo	14	F	no answer	Small business	form 1 to form 4	tap water/well	cement	7	1	moustiquoes	yes	regularly	> 2 years	ministry of health	no	2	every body	Parents/children	bite/sleeping	no answer	2	0	yes	dirty water/grass	nothing	fever	self medication/hospital	self medication	post
Tongolo	Tongolo	15	F	form 1 to form 4	civil servant	primary	tap water/well/natural source	cement	5	0	moustiquoes	no	regularly	> 2 years	ministry of health	yes	5	every body	every body	bite	no answer	5	0	yes	channels	cleaning	fever	self medication/hospital	self medication	pharmacy
Tongolo	Tongolo	16	M	primary	Small business	primary	tap water/well	mix	12	2	moustiquoes	yes	regularly	> 6 months	ministry of health	yes	5	every body	every body	bite/song	no answer	5	0	yes	dirty water	nothing	fever/vomiting	self medication/hospital	self medication	post
Tongolo	Tongolo	17	F	primary	Small business	form 5 to upper sixth	tap water/well	cement	8	2	moustiquoes	yes	regularly	> 6 months	ministry of health	yes	4	every body	every body	bite/malaria	no answer	2	2	yes	water /channels	sweeping	fever/stiffness/headache	self medication	self medication	post
Tongolo	Tongolo	18	F	form 1 to form 4	Small business	form 1 to form 4	well/natural source	cement	5	1	moustiquoes	yes	regularly	> 6 months	ministry of health	no	2	Parents	parents/<5 years	bite/malaria	no answer	2	0	yes	standing water	nothing	fever	self medication/hospital	self medication	pharmacy/post
Tongolo	Tongolo	19	F	no answer	Small business	primary	well/natural source	cement	8	2	moustiquoes	yes	regularly	> 6 months	ministry of health	yes	3	every body	every body	bite	no answer	2	1	yes	dirty environment	cleaning	fever	self medication	self medication	pharmacy
Tongolo	Tongolo	20	F	no answer	housewife	form 1 to form 4	tap water/well/natural source	cement	7	4	dirty water	yes	regularly	< 6 months	ministry of health	yes	6	every body	every body	bite	no answer	6	0	yes	dirty water	evacuation	fever	self medication/hospital/pha	self medication	pharmacy/post/trad
Tongolo	Tongolo	21	M	no answer	housewife	primary	well/natural source	mud	4	1	moustiquoes	yes	regularly	> 1 year	ministry of health	yes	4	every body	every body	bite	no answer	2	2	yes	channels	evacuation/cleaning	vomiting/tiredness/fever	Pha/self medication/hospital	self medication	pharmacy/post/trad
Tongolo	Tongolo	22	F	no answer	civil servant	primary	well/natural source	mud	4	0	moustiquoes	yes	regularly	< 6 months	ministry of health	yes	2	every body	every body	malaria	no answer	1	1	yes	dirty water	evacuation	fever/stomach aches/headache	pha/self medication	self medication	pharmacy/post/trad
Tongolo	Tongolo	23	F	no answer	housewife	form 1 to form 4	well/natural source	mud	8	2	moustiquoes	yes	regularly	< 6 months	ministry of health	yes	3	every body	every body	bite	no answer	2	1	yes	channels	sweeping	fever/headache/stomach aches	Pha/self medication/hospital	self medication	pharmacy/post/trad
Tongolo	Tongolo	24	F	form 1 to form 4	Small business	primary	well/natural source	cement	4	1	moustiquoes	yes	regularly	< 6 months	ministry of health	yes	1	every body	every body	bite	no answer	0	1	yes	water /garbage	sweeping	fever/stiffness	self medication/hospital/pha	self medication	pharmacy/post/trad
Tongolo	Tongolo	25	M	no answer	civil servant	primary	well/natural source	cement	5	0	moustiquoes	yes	regularly	< 6 months	ministry of health	yes	4	Parents/children	Parents/children	bite	chaleur	2	2	yes	dirty water	cleaning	fever		no answer	pharmacy/traditional doctors		15000
Tongolo	Tongolo	26	F	no answer	Small business	no answer	well/natural source	cement	3	0	moustiquoes	yes	regularly	< 6 months	buying	yes	1	every body	every body	bite	no answer	1	0	yes	dirty water/garbage	sweeping	headache/tiredness/loss appetite	self medication/hospital/pha	self medication	post/trad
Tongolo	Tongolo	27	F	no answer	Small business	form 1 to form 4	tap water/natural source	cement	7	1	moustiquoes	yes	regularly	< 6 months	ministry of health	yes	7	every body	every body	bite	no answer	7	0	yes	garbage	cleaning	fever	hospital	hospital	pharmacy
Tongolo	Tongolo	28	F	form 1 to form 4	Small business	form 1 to form 4	well/natural source	cement	6	2	moustiquoes	yes	regularly	< 6 months	ministry of health	yes	2	every body	every body	bite	no answer	1	0	yes	standing water/toilet	sweeping	fever		no answer	pharmacy
Tongolo	Tongolo	29	F	university	civil servant	form 5 to upper sixth	drilling/well/Source	cement	5	1	moustiquoes	no	regularly	< 6 months	ministry of health	yes	3	every body	every body	malaria	no answer	3	0	yes	dirty water/channels/garbage	cleaning	fever	hospital/pha	hospital	pharmacy/traditional doctors		15000
Tongolo	Tongolo	30	M	university	student	university	tap water/natural source	cement	3	1	moustiquoes	yes	regularly	< 6 months	ministry of health	yes	1	every body	every body	bite/malaria	no answer	0	1	yes	water / swamp	sweeping	fever/headache/stomach aches	pha/self medication	self medication	post/trad		22500
Tongolo	Tongolo	31	F	form 5 to upper sixth	Small business	no answer	tap water/natural source	cement	5	0	moustiquoes	yes	regularly	< 6 months	ministry of health/buying	yes	5	every body	every body	malaria	no answer	5	0	yes	channels	evacuation	tiredness/headache	hospital	hospital	pharmacy
Tongolo	Tongolo	32	F	university	student	no answer	well/natural source	cement	8	2	female anophele	yes	regularly	< 6 months	ministry of health	no	4	every body	every body	bite	no answer	2	2	yes	standing water/swamp	evacuation/cleaning	fever/vomiting/loss appetite	hospital	hospital	pharmacy
Tongolo	Tongolo	33	F	form 5 to upper sixth	Small business	form 5 to upper sixth	tap water/natural source	cement	15	0	moustiquoes	yes	rainy season	< 6 months	donation	yes	1	every body	no answer	bite	no answer	1	0	yes	standing water/garbage	sweeping	fever	self medication	self medication	post
Tongolo	Tongolo	34	M	form 1 to form 4	Small business	form 5 to upper sixth	tap water/well	cement	7	0	moustiquoes	yes	regularly	> 1 year	ministry of health	yes	3	Parents	Parents	bite	no answer	1	2	yes	standing water/channels	cleaning	fever/tiredness	self medication/hospital/pha	self medication	pharmacy/post/trad
Tongolo	Tongolo	35	F	no answer	Small business	no answer	tap water/well	cement	2	0	moustiquoes	yes	regularly	< 6 months	ministry of health	yes	1	every body	every body	malaria	no answer	1	0	yes	Marécage	no answer	fever/stiffness	self medication/hospital/pha	self medication	pharmacy/post/trad
Tongolo	Tongolo	36	F	primary	housewife	primary	tap water/well/natural source	wood	5	1	moustiquoes	yes	regularly	< 6 months	ministry of health	no	1	children	children	bite	chaleur	0	1	yes	Marécage	evacuation/cleaning	fever/headache/vomiting	self medication	self medication	post		15000
Tongolo	Tongolo	37	F	illiterate	housewife	no answer	tap water/natural source	wood	7	2	moustiquoes	yes	regularly	< 6 months	ministry of health	yes	2	children	children	malaria	no answer	0	2	yes	Marécage	evacuation	fever/vomiting/cough	self medication/hospital	self medication	post		30000
Tongolo	Tongolo	38	M	primary	no answer	primary	tap water/natural source	wood	7	2	moustiquoes	yes	regularly	< 6 months	ministry of health	yes	3	every body	every body	bite	no answer	0	3	yes	Marécage	evacuation	fever/stiffness	self medication	self medication	pharmacy		22000
Tongolo	Tongolo	39	F	university	Small business	primary	tap water/well	wood	9	1	moustiquoes	yes	regularly	< 6 months	ministry of health	yes	3	every body	every body	bite/sleeping	chaleur	2	1	yes	channels	evacuation	fever/headache/loss appetite	hospital/self medication/pha	hospital	post		900000
Tongolo	Tongolo	40	M	form 1 to form 4	Small business	form 1 to form 4	tap water/well/natural source	wood	1	0	moustiquoes	yes	regularly	< 6 months	buying	yes	1	every body	every body	bite	no answer	0	1	yes	channels	evacuation	fever/tiredness		no answer	no answer
Tongolo	Tongolo	41	F	no answer	Small business	no answer	no answer	cement	4	2	moustiquoes	yes	regularly	< 6 months	ministry of health	yes	3	every body	every body	bite/malaria	no answer	3	0	yes	channels/garbage	nothing	tiredness/headache	hospital	hospital	no answer		160000
Tongolo	Tongolo	42	F	no answer	Small business	primary	well/natural source	cement	8	3	moustiquoes	yes	regularly	< 6 months	ministry of health	yes	2	every body	every body	bite/sleeping/malaria	no answer	0	2	yes	channels	cleaning	fever/tiredness	self medication	self medication	pharmacy/post
Tongolo	Tongolo	43	M	no answer	Small business	form 1 to form 4	tap water	cement	4	1	moustiquoes	yes	regularly	< 6 months	ministry of health	yes	2	every body	every body	bite/malaria	no answer	2	0	yes	channels	cleaning	fever/headache/vomiting	hospital	hospital	no answer
Tongolo	Tongolo	44	F	form 1 to form 4	Small business	form 1 to form 4	tap water/natural source	cement	3	0	moustiquoes	yes	rainy season	> 1 year	ministry of health	no	2	every body	every body	bite/song/malaria	no answer	2	0	yes	channels	evacuation	tiredness/headache/fever	self medication	self medication	post
Tongolo	Tongolo	45	F	form 1 to form 4	Small business	no answer	tap water/natural source	cement	3	1	moustiquoes	yes	regularly	< 6 months	ministry of health	yes	1	every body	every body	malaria	no answer	1	0	yes	standing water	evacuation	fever	self medication	self medication	pharmacy
Tongolo	Tongolo	46	F	university	civil servant	university	no answer	cement	3	1	female anophele	yes	regularly	< 6 months	ministry of health/buying	yes	2	every body	every body	sleeping/malaria	no answer		2	yes	dirty water/channels	evacuation	fever/loss appetite	hospital	hospital	pharmacy
Tongolo	Tongolo	47	F	no answer	civil servant	no answer	tap water/well	cement	3	1	no answer	yes	regularly	< 6 months	ministry of health	yes	1	every body	every body	bite/malaria	no answer	0	1	yes	channels	evacuation	fever		no answer	no answer
Tongolo	Tongolo	48	M	no answer	housewife	university	tap water/natural source	cement	6	1	moustiquoes	yes	regularly	< 6 months	ministry of health	yes	6	every body	every body	bite/song/sleeping	no answer	6	0	yes	channels	evacuation	fever	self medication	self medication	pharmacy		20000
Tongolo	Tongolo	49	F	no answer	civil servant	form 5 to upper sixth	tap water/natural source	cement	7	0	no answer	yes	regularly	< 6 months	ministry of health	yes	5	every body	every body	bite/malaria	no answer	5	0	yes	channels/standing water	evacuation	fever/vomiting	hospital	hospital	pharmacy
Tongolo	Tongolo	50	F	no answer	Small business	form 5 to upper sixth	tap water/natural source	cement	5	3	moustiquoes	yes	regularly	< 6 months	ministry of health/donation	yes	3	every body	every body	bite/malaria	no answer	3	0	yes	channels	evacuation	fever/headache	self medication	self medication	post/hospital
Tongolo	Tongolo	51	F	no answer	Small business	no answer	natural source	cement	4	1	moustiquoes	yes	regularly	< 6 months	ministry of health	yes	2	every body	every body	malaria	no answer	1	1	yes	channels	evacuation	fever/headache	self medication/hospital	self medication	no answer
Tongolo	Tongolo	52	F	no answer	housewife	no answer	tap water/natural source	cement	4	2	moustiquoes	yes	regularly	< 6 months	ministry of health	yes	2	every body	every body	bite/malaria	no answer	2	0	yes	channels/garbage	evacuation	fever/headache	hospital	hospital	no answer
Bastos	Nvlle route Bastos	1	F	no answer	housewife	no answer	tap water/drilling	cement	2	0	no answer	yes	regularly	> 2 years	ministry of health	yes	2	every body	every body	bite	no answer	2	0	no	no answer	cleaning	no answer	hospital	hospital	pharmacy
Bastos	Nvlle route Bastos	2	F	no answer	civil servant	primary	tap water/drilling	wood	4	1	moustiquoes	yes	regularly	> 6 months	ministry of health	yes	1	every body	every body	malaria	no answer	1	0	yes	no answer	cleaning	no answer	self medication	self medication	pharmacy
Bastos	Nvlle route Bastos	3	F	university	Small business	university	tap water/well	wood	4	1	female anophele	yes	regularly	> 2 years	ministry of health	yes	2	every body	every body	malaria	no answer	2	0	yes	standing water	cleaning	headache/stiffness	self medication	self medication	pharmacy
Bastos	Nvlle route Bastos	4	M	no answer	Small business	no answer	tap water	cement	2	0	no answer	yes	no answer	no answer	no answer	no answer		no answer	no answer		no answer			yes	standing water/garbage	nothing	headache	self medication/hospital	self medication	pharmacy
Bastos	Nvlle route Bastos	5	M	form 1 to form 4	Small business	primary	drilling	cement	2	0	no answer	yes	regularly	> 6 months	ministry of health	yes	2	every body	every body	bite	no answer	2	0	no	no answer	sweeping	headache/tiredness/loss appetite	hospital	hospital	pharmacy
Bastos	Nvlle route Bastos	6	F	no answer	no answer	no answer	tap water	wood	9	2	moustiquoes	yes	regularly	> 6 months	ministry of health	yes	2	Parents/children	parents/<5 years	bite	no answer	2	0	yes	channels	nothing	fever	self medication	self medication	pharmacy/post
Bastos	Nvlle route Bastos	7	F	primary	Small business	no answer	tap water	cement	8	1	moustiquoes	yes	regularly	> 6 months	ministry of health	no	2	children	children	bite	chaleur	2	0	no	no answer	cleaning	headache/stomach aches	self medication	self medication	post
Bastos	Nvlle route Bastos	8	F	primary	housewife	primary	tap water	cement	4	2	moustiquoes	yes	regularly	> 2 years	ministry of health	yes	1	every body	every body	bite	no answer	0	1	yes	channels/standing water	nothing	headache/fever/loss appetite	self medication	self medication	pharmacy/post
Bastos	Nvlle route Bastos	9	F	form 5 to upper sixth	Small business	primary	tap water	cement	6	1	female anophele	no	regularly	> 1 year	donation	no	3	children	children	bite/malaria	no answer	2	1	yes	dirty water	cleaning	headache	hospital	hospital	pharmacy
Bastos	Nvlle route Bastos	10	F	illiterate	civil servant	no answer	tap water	cement	8	1	moustiquoes	yes	regularly	> 6 months	ministry of health	no	3	children	children	bite	chaleur	3	0	yes	channels	cleaning	fever/vomiting	self medication/hospital	self medication	post
Bastos	Nvlle route Bastos	11	M	no answer	Small business	form 1 to form 4	tap water	cement	5	0	moustiquoes	yes	regularly	> 6 months	ministry of health	yes	3	every body	every body	bite	no answer	3	0	yes	channels	no answer	fever	self medication/hospital	self medication	pharmacy
Bastos	Nvlle route Bastos	12	F	primary	Small business	primary	tap water/drilling/well	wood	7	2	moustiquoes	yes	regularly	> 6 months	ministry of health	no	2	Parents/children	no answer	bite	pas d'espace	0	3	no	no answer	cleaning	fever	hospital	hospital	hospital
Bastos	Nvlle route Bastos	13	F	form 5 to upper sixth	Small business	form 5 to upper sixth	tap water	wood	2	0	moustiquoes	yes	regularly	> 6 months	buying	yes	1	every body	every body	malaria	no answer	0	1	yes	channels/toilet	cleaning	fever	self medication	self medication	pharmacy
Bastos	Nvlle route Bastos	14	F	form 1 to form 4	Small business	form 1 to form 4	tap water	wood	9	1	moustiquoes	yes	regularly	> 6 months	ministry of health	yes	2	every body	every body	bite	no answer	2	0	yes	channels	cleaning	fever	hospital	hospital	pharmacy
Bastos	Nvlle route Bastos	15	F	university	civil servant	form 1 to form 4	tap water	cement	5	0	moustiquoes	no	regularly	> 2 years	ministry of health	yes	3	every body	every body	bite	no answer	3	0	yes	standing water	cleaning	fever/headache	hospital	hospital	pharmacy
Bastos	Nvlle route Bastos	16	F	primary	Small business	primary	well	cement	2	0	moustiquoes	no	regularly	> 2 years	ministry of health	yes	1	every body	every body	bite	no answer	1	0	yes	channels	no answer	fever/stiffness	hospital	hospital	pharmacy
Bastos	Nvlle route Bastos	17	F	primary	Small business	form 5 to upper sixth	well	mix	15	4	moustiquoes	yes	regularly	> 6 months	ministry of health	yes	8	every body	every body	malaria	no answer	5	3	no	no answer	cleaning	fever/vomiting	self medication/hospital	self medication	pharmacy
Bastos	Nvlle route Bastos	18	F	no answer	no answer	no answer	tap water/well	cement	8	2	moustiquoes	yes	regularly	< 6 months	ministry of health	yes	3	every body	every body	bite/malaria	no answer	1	2	no	no answer	nothing	headache/stiffness/vomiting	self medication/hospital	self medication	pharmacy/post
Bastos	Nvlle route Bastos	19	no answer	no answer	no answer	no answer	tap water/natural source	cement	6	2	no answer	yes	regularly	< 6 months	ministry of health	yes	2	every body	every body		no answer	2	0	no	no answer	no answer	headache	self medication/hospital	self medication	pharmacy/post
Bastos	Nvlle route Bastos	20	F	no answer	civil servant	form 1 to form 4	tap water/well	cement	4	2	channels/dirty	yes	regularly	< 6 months	ministry of health	yes	2	every body	every body	malaria	no answer	2	0	yes	garbage	nothing	fever/vomiting	self medication/hospital	self medication	pharmacy/post
Bastos	Nvlle route Bastos	21	F	no answer	Small business	no answer	tap water/well	wood	7	0	no answer	yes	regularly	> 2 years	ministry of health	yes	4	every body	every body	bite	no answer	4	0	yes	channels/garbage	sweeping	headache	self medication/hospital	self medication	pharmacy/post
Bastos	Nvlle route Bastos	22	M	no answer	civil servant	form 5 to upper sixth	tap water/well	cement	7	0	moustiquoes	yes	regularly	> 6 months	ministry of health	yes	5	no answer	no answer	bite	no answer	5	0	yes	garbage	nothing	fever/ tiredness	hospital	hospital	pharmacy
Bastos	Nvlle route Bastos	23	M	primary	Small business	university	tap water/drilling	cement	2	0	moustiquoes	yes	no answer	no answer	no answer	no answer		no answer	no answer		no answer			yes	channels	cleaning	vomiting	hospital	hospital	pharmacy
Bastos	Nvlle route Bastos	24	M	no answer	Small business	no answer	tap water/well	cement	7	1	moustiquoes	yes	regularly	no answer	no answer	yes	4	every body	every body	bite	no answer	4	0	no	no answer	sweeping	no answer	self medication/hospital	self medication	pharmacy/post
Bastos	Nvlle route Bastos	25	M	no answer	Small business	no answer	tap water	wood	4	0	moustiquoes	no	regularly	< 6 months	ministry of health	yes	3	every body	every body	bite	no answer	3	0	yes	no answer	nothing	fever	pha/hospital	self medication	pharmacy/post
Bastos	Nvlle route Bastos	26	M	no answer	Small business	no answer	tap water/well	wood	2	0	moustiquoes	yes	regularly	> 6 months	ministry of health	no	1	Parents	Parents	bite	no answer	0	1	yes	channels	no answer	fever	Pha/self medication/hospital	self medication	pharmacy/post/trad		4000
Bastos	Nvlle route Bastos	27	M	no answer	Small business	primary	tap water/well	wood	5	1	moustiquoes	yes	regularly	> 6 months	ministry of health	yes	2	every body	every body	malaria	no answer	2	0	no	no answer	no answer	fever/vomiting	hospital	hospital	pharmacy
Bastos	Nvlle route Bastos	28	M	no answer	Small business	no answer	tap water	cement	2	0	moustiquoes	yes	regularly	> 6 months	ministry of health	yes	1	every body	every body	bite	no answer	1	0	yes	channels	evacuation	fever/headache	self medication/hospital	self medication	pharmacy/post
Bastos	Nvlle route Bastos	29	M	no answer	Small business	no answer	tap water	cement	1	0	moustiquoes	yes	no answer	no answer	no answer	no answer		no answer	no answer		Pas de MILDA			yes	channels	nothing	no answer	self medication/hospital	self medication	pharmacy/post
Bastos	Nvlle route Bastos	30	F	no answer	Small business	form 5 to upper sixth	tap water	cement	3	0	channels/moustiquoes	yes	regularly	> 6 months	ministry of health	yes	1	Parents	Parents		Pas de MILDA			yes	channels	sweeping	fever	self medication	self medication	post
Bastos	Nvlle route Bastos	31	M	no answer	civil servant	no answer	tap water	cement	5	1	moustiquoes	yes	regularly	> 6 months	ministry of health	yes	1	children	Parents/children	malaria	Pas de MILDA			yes	no answer	sweeping	fever	self medication/hospital	self medication	pharmacy/post
Bastos	Nvlle route Bastos	32	M	no answer	Small business	no answer	tap water/well	cement	10	1	dirty	yes	regularly	> 6 months	ministry of health	no	4	every body	every body	bite/malaria	no answer	4	0	yes	channels	sweeping	fever	self medication/hospital	self medication	pharmacy
Bastos	Nvlle route Bastos	33	M	no answer	housewife	form 1 to form 4	tap water/well	cement	3	4	moustiquoes	yes	regularly	> 6 months	ministry of health	yes	2	every body	every body	malaria	no answer	2	0	yes	channels	nothing	fever/headache	self medication/hospital	self medication	pharmacy/post
Bastos	Nvlle route Bastos	34	M	no answer	Small business	form 1 to form 4	tap water/well	wood	8	3	moustiquoes	yes	regularly	> 2 years	ministry of health	yes	6	every body	every body	bite/malaria	no answer	0	6	yes	water /garbage	evacuation	fever	self medication/hospital	self medication	pharmacy		10000
Bastos	Nvlle route Bastos	35	M	no answer	Small business	no answer	drilling	cement	6	1	no answer	yes	regularly	> 1 year	ministry of health	yes	5	every body	every body	bite/sleeping/malaria	no answer	5	0	no	no answer	evacuation	headache	hospital	hospital	no answer
Bastos	Nvlle route Bastos	36	M	primary	Small business	primary	drilling	mud	8	6	dirty	yes	regularly	< 6 months	ministry of health	yes	4	every body	every body	bite/malaria	no answer	4	0	no	no answer	nothing	fever/tiredness	hospital	hospital	no answer		55000
Bastos	Nvlle route Bastos	37	F	no answer	housewife	form 1 to form 4	tap water	cement	8	1	no answer	yes	no answer	no answer	no answer	no answer		no answer	no answer		pas d'espace			yes	channels/standing water	evacuation	fever	hospital	hospital	no answer
Bastos	Nvlle route Bastos	38	F	no answer	no answer	no answer	tap water	cement	5	2	no answer	yes	regularly	< 6 months	ministry of health	yes	3	children	children	sleeping/malaria	no answer	1	2	yes	toilet	nothing	fever/vomiting	hospital	hospital	no answer		550000
Bastos	Nvlle route Bastos	39	M	no answer	Small business	form 5 to upper sixth	tap water	wood	6	2	moustiquoes	yes	regularly	> 1 year	ministry of health	yes	1	Parents	every body	bite/sleeping/malaria	no answer	0	1	yes	channels	evacuation	fever/vomiting	self medication	self medication	pharmacy		33000
Bastos	Nvlle route Bastos	40	F	no answer	Small business	form 1 to form 4	tap water	cement	5	1	moustiquoes	yes	dry season	< 6 months	ministry of health	yes	3	children	children	bite/malaria	no answer	3	0	yes	channels	evacuation	fever/vomiting	self medication/hospital	self medication	post
Bastos	Nvlle route Bastos	41	M	university	Small business	university	tap water	cement	6	0	moustiquoes	yes	regularly	< 6 months	ministry of health/donation	no	3	Parents	Parents	bite/malaria	no answer	0	3	yes	channels	evacuation	fever/vomiting	hospital	hospital	no answer		12000
Bastos	Nvlle route Bastos	42	F	no answer	Small business	no answer	tap water	cement	2	0	no answer	yes	regularly	> 6 months	buying	yes	1	every body	every body	malaria	no answer	1	0	no	no answer	sweeping	fever	hospital	hospital	no answer		10000
Bastos	Nvlle route Bastos	43	F	no answer	Small business	form 5 to upper sixth	tap water	cement	4	2	moustiquoes	yes	regularly	< 6 months	ministry of health	yes	2	every body	every body	bite/malaria	no answer	2	0	yes	channels/garbage	sweeping	fever	hospital	hospital	no answer
Bastos	Nvlle route Bastos	44	M	no answer	Small business	no answer	tap water	cement	8	0	moustiquoes	yes	regularly	< 6 months	ministry of health	yes	3	children	children	bite/malaria	no answer	0	3	yes	channels	sweeping	fever	hospital	hospital	no answer		50000
Bastos	Nvlle route Bastos	45	F	no answer	Small business	no answer	tap water	cement	3	0	moustiquoes	yes	regularly	< 6 months	ministry of health	yes		every body	every body	bite/malaria	no answer		0	yes	channels	evacuation	fever/headache/loss appetite	self medication	self medication	pharmacy
Bastos	Nvlle route Bastos	46	F	no answer	Small business	no answer	tap water/drilling/well	cement	3	1	moustiquoes	yes	regularly	< 6 months	ministry of health	yes	1	every body	every body	bite/malaria	chaleur	0	1	yes	channels/garbage	evacuation	fever/vomiting	self medication	self medication	pharmacy/post
Bastos	Nvlle route Bastos	47	F	no answer	civil servant	form 5 to upper sixth	tap water/drilling/well	cement	7	2	moustiquoes	yes	regularly	< 6 months	ministry of health	yes	5	every body	every body	bite/sleeping/malaria	no answer	3	2	yes	channels/toilet/garbage	evacuation	fever	self medication/hospital	self medication	pharmacy/post		15000
Bastos	Nvlle route Bastos	48	F	no answer	Small business	form 5 to upper sixth	tap water/well	cement	7	1	moustiquoes	yes	regularly	< 6 months	ministry of health	yes		every body	every body	malaria	chaleur			yes	water /garbage	evacuation	fever/tiredness	hospital	hospital	no answer		55000
Bastos	Nvlle route Bastos	49	F	no answer	housewife	form 1 to form 4	tap water	cement	3	1	moustiquoes	yes	regularly	< 6 months	ministry of health	yes	3	every body	every body	bite/malaria	no answer	3	0	yes	channels	sweeping	fever	self medication/hospital	self medication	pharmacy		9000
Bastos	Nvlle route Bastos	50	M	form 5 to upper sixth	Small business	primary	tap water	cement	10	2	moustiquoes	yes	regularly	< 6 months	ministry of health	yes	5	every body	every body	bite/malaria	no answer	5	0	yes	dirty water	evacuation	tiredness	hospital	hospital	no answer
Bastos	Nvlle route Bastos	51	M	no answer	Small business	form 1 to form 4	tap water	cement	3	0	cold	no	regularly	< 6 months	ministry of health	yes	3	every body	every body	bite	no answer	3	0	yes	channels/standing water	cleaning	no answer	hospital	hospital	no answer
Bastos	Nvlle route Bastos	52	M	no answer	no answer	primary	tap water	cement	10	4	moustiquoes	yes	regularly	> 6 months	ministry of health	no	5	children	children	bite/malaria	no answer	0	5	yes	dirty water	cleaning	fever/tiredness	hospital/pha	hospital	no answer		220000
Tsinga	Tsinga Olinga	1	F	no answer	Small business	no answer	well	cement	3	0	moustiquoes	yes	regularly	> 6 months	ministry of health	yes	4	nobody	Parents	bite	no answer	4	0	yes	garbage	cleaning	fever/headache	self medication	self medication	pharmacy
Tsinga	Tsinga Olinga	2	M	university	no answer	no answer	tap water/well	cement	2	0	moustiquoes	yes	regularly	> 6 months	ministry of health	yes	2	every body	every body	bite	no answer	2	0	yes	water /garbage	no answer	headache/stiffness	self medication	self medication	post
Tsinga	Tsinga Olinga	3	F	illiterate	housewife	no answer	drilling	cement	1	0	moustiquoes	yes	regularly	> 6 months	ministry of health	yes	2	every body	every body	bite	no answer	2	0	no	no answer	evacuation	tiredness/stiffness	self medication/hospital	self medication	pharmacy
Tsinga	Tsinga Olinga	4	F	form 1 to form 4	housewife	form 1 to form 4	drilling	cement	5	1	moustiquoes	yes	no answer	no answer	no answer	no answer		no answer	no answer		no answer			yes	channels	cleaning	fever	self medication	self medication	post
Tsinga	Tsinga Olinga	5	F	no answer	Small business	form 5 to upper sixth	tap water/drilling/Source	cement	4	0	moustiquoes	no	no answer	> 6 months	ministry of health	yes	2	every body	every body	bite	no answer	2	0	yes	dirty water	nothing	no answer		no answer	no answer
Tsinga	Tsinga Olinga	6	M	university	student	university	tap water	cement	5	1	moustiquoes	yes	regularly	> 1 year	ministry of health	no	2	nobody	< 5 years	malaria	utilisation spi	2	0	yes	garbage	cleaning	fever/tiredness/vomiting	hospital	hospital	pharmacy		100000
Tsinga	Tsinga Olinga	7	M	university	civil servant	form 1 to form 4	natural source	cement	8	1	moustiquoes	yes	regularly	> 2 years	ministry of health	yes	5	every body	every body	bite	no answer	5	0	yes	garbage	cleaning	fever/tiredness	hospital	hospital	pharmacy
Tsinga	Tsinga Olinga	8	M	form 5 to upper sixth	student	form 5 to upper sixth	natural source	mix	4	0	moustiquoes	yes	regularly	> 1 year	ministry of health	no	2	children	children	malaria	oubli/fatigue	1	1	yes	dirty water	cleaning	headache	hospital	hospital	pharmacy
Tsinga	Tsinga Olinga	9	F	form 5 to upper sixth	civil servant	form 5 to upper sixth	tap water	cement	6	2	moustiquoes	yes	regularly	> 6 months	ministry of health	yes	2	every body	every body	bite	no answer	0	2	yes	dirty water	cleaning	fever/tiredness	hospital	hospital	pharmacy/hospital
Tsinga	Tsinga Olinga	10	M	no answer	Small business	university	tap water/well	cement	13	1	moustiquoes	yes	regularly	> 6 months	ministry of health	no	3	Parents/children	Parents/children	bite	Pas de MILDA	3	0	yes	standing water/garbage	no answer	no answer	self medication/hospital	self medication	pharmacy
Tsinga	Tsinga Olinga	11	M	university	civil servant	university	tap water/drilling/Source	cement	7	1	moustiquoes	yes	regularly	> 6 months	ministry of health	yes	3	every body	every body	bite	no answer	2	0	yes	dirty water	no answer	fever/headache	hospital	hospital	pharmacy		100000
Tsinga	Tsinga Olinga	12	M	form 1 to form 4	Small business	form 1 to form 4	drilling/well	cement	4	2	moustiquoes	yes	regularly	> 6 months	ministry of health	yes	2	every body	every body	bite	no answer	1	1	yes	swamp/dirty water	cleaning	fever/stiffness	self medication	self medication	pharmacy
Tsinga	Tsinga Olinga	13	F	university	Small business	form 1 to form 4	tap water/well	cement	4	0	moustiquoes	yes	regularly	> 6 months	ministry of health	yes	2	every body	every body	bite/malaria	no answer	2	0	yes	swamp/standing water/garbage	no answer	fever/vomiting	self medication/hospital	self medication	hospital		14000
Tsinga	Tsinga Olinga	14	F	no answer	Small business	form 1 to form 4	tap water	cement	4	2	no answer	yes	regularly	> 1 year	ministry of health	yes	1	every body	every body	bite/malaria	no answer	0	1	yes	garbage	no answer	fever	self medication	self medication	post
Tsinga	Tsinga Olinga	15	F	no answer	housewife	no answer	well/natural source	cement	15	1	no answer	no	regularly	> 6 months	ministry of health	yes	10	every body	every body	bite	no answer	10	0	no	no answer	no answer	fever	hospital	hospital	hospital
Tsinga	Tsinga Olinga	16	M	form 1 to form 4	Small business	university	tap water/drilling	cement	7	1	female anophele	no	regularly	> 1 year	ministry of health	yes	2	every body	every body	malaria	no answer	2	0	yes	water /garbage/toilet	nothing	fever/headache	hospital	hospital	hospital
Tsinga	Tsinga Olinga	17	F	no answer	civil servant	university	drilling	cement	5	1	moustiquoes	yes	regularly	> 6 months	ministry of health	yes	3	every body	every body	bite	no answer	3	0	yes	dirty water	cleaning	fever	hospital	hospital	pharmacy
Tsinga	Tsinga Olinga	18	F	no answer	no answer	no answer	tap water	cement	3	1	no answer	no	regularly	> 6 months	ministry of health	yes	1	every body	every body		no answer	1	0	no	no answer	no answer	no answer	hospital	hospital	pharmacy
Tsinga	Tsinga Olinga	19	F	form 1 to form 4	Small business	form 1 to form 4	drilling	cement	5	2	moustiquoes	yes	regularly	> 2 years	buying	yes	3	every body	every body	bite/malaria	no answer	0	3	yes	dirty water	no answer	anorexia	hospital	hospital	pharmacy
Tsinga	Tsinga Olinga	20	M	form 5 to upper sixth	Small business	form 5 to upper sixth	tap water/well	cement	6	1	moustiquoes	yes	regularly	< 6 months	ministry of health	yes	3	children	every body	bite	no answer	3	0	yes	water /grass	nothing	stiffness	self medication/hospital	self medication	pharmacy/post
Tsinga	Tsinga Olinga	21	M	no answer	Small business	form 5 to upper sixth	drilling	cement	8	0	dirty water/female anophele	yes	regularly	> 6 months	ministry of health	no	4	Parents/children	Parents	bite	chaleur	4	0	no	no answer	sweeping	fever/tiredness	hospital	hospital	pharmacy
Tsinga	Tsinga Olinga	22	M	form 5 to upper sixth	student	form 5 to upper sixth	tap water/drilling	cement	2	0	female anophele	yes	regularly	> 6 months	ministry of health	no	1	nobody	nobody	malaria	pas de temps	1	0	yes	toilet/garbage	sweeping	fever/headache	pha/self medication	self medication	pharmacy/traditional doctors
Tsinga	Tsinga Olinga	23	F	no answer	Small business	form 5 to upper sixth	tap water/well	cement	6	0	moustiquoes	yes	regularly	> 6 months	ministry of health	yes	2	every body	no answer	bite	no answer	0	1	yes	channels	cleaning	fever	self medication	self medication	post
Tsinga	Tsinga Olinga	24	F	no answer	Small business	no answer	tap water	cement	7	3	no answer	yes	no answer	no answer	no answer	no answer		no answer	no answer		Pas de MILDA			no	no answer	nothing	fever	hospital	hospital	pharmacy
Tsinga	Tsinga Olinga	25	F	no answer	Small business	primary	drilling	cement	3	0	moustiquoes	yes	regularly	no answer	ministry of health	yes	1	every body	every body	bite	no answer	1	0	yes	garbage	no answer	fever/headache	hospital	hospital	pharmacy
Tsinga	Tsinga Olinga	26	M	primary	Small business	no answer	drilling	cement	1	0	moustiquoes	yes	no answer	< 6 months	ministry of health	yes	1	no answer	every body	malaria	no answer	1	0	no	no answer	evacuation/cleaning	fever	self medication/hospital	self medication	pharmacy/post
Tsinga	Tsinga Olinga	27	M	form 1 to form 4	Small business	form 1 to form 4	tap water/natural source	cement	2	0	no answer	no	no answer	no answer	no answer	no answer		no answer	no answer		Pas de MILDA	0	0	yes	garbage	no answer	fever	self medication/hospital	self medication	pharmacy/post
Tsinga	Tsinga Olinga	28	F	form 1 to form 4	civil servant	form 1 to form 4	tap water	cement	3	1	moustiquoes	yes	regularly	> 6 months	ministry of health	yes	1	every body	every body	bite	no answer	1	0	yes	dirty water	nothing	fever	hospital	hospital	pharmacy
Tsinga	Tsinga Olinga	29	M	no answer	civil servant	university	tap water/drilling	cement	9	0	female anophele	yes	regularly	> 6 months	ministry of health	no	2	no answer	every body	bite	chaleur	2	0	yes	dirty water	nothing	fever	self medication/hospital	self medication	pharmacy
Tsinga	Tsinga Olinga	30	M	no answer	no answer	form 1 to form 4	tap water	cement	10	1	moustiquoes	yes	regularly	> 6 months	ministry of health	yes	3	every body	every body	bite	no answer	3	0	yes	dirty water/garbage	cleaning	fever	pha/self medication/hospital	self medication	pharmacy/post/trad
Tsinga	Tsinga Olinga	31	F	no answer	housewife	form 5 to upper sixth	tap water/well	cement	5	2	moustiquoes	yes	no answer	no answer	no answer	no answer		no answer	no answer		no answer	0	0	yes	channels	no answer	headache/vomiting	self medication/hospital	self medication	pharmacy/post
Tsinga	Tsinga Olinga	32	M	no answer	Small business	form 5 to upper sixth	tap water/well	cement	8	0	moustiquoes	yes	regularly	> 6 months	ministry of health	yes	5	no answer	no answer	bite	no answer			no	no answer	nothing	no answer	pha/hospital	self medication	pharmacy/post
Tsinga	Tsinga Olinga	33	M	no answer	civil servant	no answer	tap water/well	cement	5	2	moustiquoes	yes	regularly	< 6 months	ministry of health	yes	4	every body	every body	bite	no answer	4	0	yes	toilet/water	sweeping	fever/loss appetite	self medication/hospital/pha	self medication	pharmacy/post/trad
Tsinga	Tsinga Olinga	34	F	no answer	civil servant	no answer	tap water/well	cement	7	2	moustiquoes	yes	regularly	> 6 months	ministry of health	yes	3	every body	every body	bite	no answer	4	0	no	no answer	cleaning	fever/headache	self medication/hospital	self medication	pharmacy/post
Tsinga	Tsinga Olinga	35	F	form 5 to upper sixth	Small business	university	tap water/well	cement	7	1	moustiquoes	yes	regularly	> 6 months	ministry of health	yes	4	every body	every body	bite	no answer	4	0	yes	dirty water	sweeping	fever	pha/self medication/hospital	self medication	pharmacy/post
Tsinga	Tsinga Olinga	36	M	form 1 to form 4	Small business	form 1 to form 4	drilling/well	cement	9	1	moustiquoes	yes	regularly	< 6 months	ministry of health	no	2	children	no answer	bite/malaria	no answer	0	2	yes	channels	cleaning	headache/vomiting	self medication	self medication	post
Tsinga	Tsinga Olinga	37	F	no answer	Small business	no answer	drilling/well	cement	3	1	moustiquoes	yes	regularly	< 6 months	ministry of health	yes	2	every body	every body	malaria	no answer	2	0	no answer	no answer	evacuation	no answer	self medication	self medication	pharmacy
Tsinga	Tsinga Olinga	38	F	no answer	Small business	form 5 to upper sixth	drilling/well	cement	12	2	moustiquoes	yes	regularly	< 6 months	ministry of health	yes	6	every body	every body	bite/malaria	no answer	6	0	yes	channels	cleaning	fever/vomiting	hospital	hospital	no answer
Tsinga	Tsinga Olinga	39	M	no answer	civil servant	no answer	drilling	cement	4	0	moustiquoes	yes	regularly	< 6 months	ministry of health	yes	5	every body	every body	bite/malaria	no answer	5	0	yes	Marécage	evacuation	fever/headache	pha	self medication	no answer
Tsinga	Tsinga Olinga	40	F	no answer	civil servant	primary	well/natural source	cement	7	1	no answer	yes	regularly	< 6 months	donation	no	2	children	children	bite/malaria	no answer	2	0	no	no answer	cleaning	fever/tiredness	self medication/hospital/pha	self medication	pharmacy/post
Tsinga	Tsinga Olinga	41	M	no answer	Small business	university	no answer	cement	5	0	no answer	yes	regularly	< 6 months	ministry of health	no	3	children	children	bite/malaria	no answer	3	0	yes	Marécage	evacuation	fever/headache	pha/self medication/hospital	self medication	traditional doctors		50000
Tsinga	Tsinga Olinga	42	F	no answer	housewife	no answer	tap water/well	cement	4	1	no answer	yes	regularly	< 6 months	ministry of health	no	3	every body	every body	bite/malaria	no answer	0	3	no	no answer	evacuation	no answer	hospital	hospital	no answer
Tsinga	Tsinga Olinga	43	F	no answer	housewife	university	tap water	cement	7	2	moustiquoes	yes	regularly	> 2 years	buying	yes	4	Parents/<5 years	parents/<5 years	sleeping/song	no answer	0	3	yes	channels	cleaning	fever/stiffness/loss appetite	self medication	self medication	pharmacy
Tsinga	Tsinga Olinga	44	M	no answer	civil servant	no answer	tap water	cement	1	0	moustiquoes	yes	regularly	> 6 months	ministry of health	yes	1	every body	every body	bite	no answer	1	0	no answer	no answer	cleaning	fever	hospital	hospital	no answer
Tsinga	Tsinga Olinga	45	F	form 5 to upper sixth	civil servant	form 5 to upper sixth	tap water	cement	7	0	dirty	yes	regularly	< 6 months	ministry of health	yes	4	every body	every body	bite/malaria	no answer	4	0	yes	water /channels	cleaning	fever/vomiting	hospital	hospital	no answer
Tsinga	Tsinga Olinga	46	M	no answer	Small business	university	tap water/drilling	cement	3	0	female anophele	yes	regularly	< 6 months	ministry of health	yes	3	every body	every body	bite/malaria	no answer	3	0	yes	swamp/garbage	evacuation	fever	hospital	hospital	no answer
Tsinga	Tsinga Olinga	47	M	no answer	Small business	form 5 to upper sixth	tap water	cement	4	1	moustiquoes	yes	regularly	< 6 months	ministry of health	yes	3	every body	every body	malaria	no answer	3	0	yes	Marécage	nothing	tiredness	self medication/hospital	self medication	pharmacy
Tsinga	Tsinga Olinga	48	M	form 5 to upper sixth	civil servant	form 5 to upper sixth	tap water/well	cement	7	5	female anophele	yes	regularly	> 1 year	ministry of health	no	2	every body	every body	bite	chaleur	2	0	yes	Marécage	evacuation	fever/stiffness	self medication	self medication	post
Tsinga	Tsinga Olinga	49	M	university	student	university	tap water	wood	6	2	moustiquoes	yes	regularly	> 1 year	ministry of health	yes	6	every body	every body	bite	no answer	6	0	no	no answer	evacuation	tiredness	self medication/pha	self medication	pharmacy
Tsinga	Tsinga Olinga	50	M	no answer	Small business	no answer	tap water	cement	4	1	moustiquoes	yes	regularly	> 2 years	ministry of health	yes	2	every body	every body	bite/malaria	no answer	2	0	yes	channels	evacuation	fever	hospital/pha/self medication	hospital	no answer
Tsinga	Tsinga Olinga	51	F	form 1 to form 4	housewife	form 1 to form 4	tap water	cement			no answer	yes	regularly	< 6 months	ministry of health	yes	5	every body	every body	bite/malaria	no answer	1	4	yes	channels/swamp	nothing	fever	hospital	hospital	no answer
Tsinga	Tsinga Olinga	52	F	no answer	no answer	no answer	drilling/well	cement	6	2	moustiquoes	yes	regularly	< 6 months	ministry of health	yes	4	every body	every body	bite/malaria	no answer	3	1	yes	dirty water/channels	sweeping	fever/vomiting/loss appetite	hospital	hospital	no answer
Tsinga	Tsinga Olinga	53	F	form 5 to upper sixth	civil servant	form 5 to upper sixth	drilling/well	cement	4	1	female anophele	yes	regularly	< 6 months	ministry of health	yes	2	every body	every body	bite/malaria	no answer	1	1	yes	standing water/channels	cleaning	fever/headache/vomiting	self medication/hospital	self medication	pharmacy
Ngousso	Ngousso hopital	1	F	form 5 to upper sixth	housewife	form 5 to upper sixth	drilling/well	wood	4	2	moustiquoes	yes	regularly	> 1 year	ministry of health	yes	2	every body	every body	bite/malaria	no answer	1	1	yes	standing water	nothing	fever	hospital	hospital	pharmacy
Ngousso	Ngousso hopital	2	F	form 5 to upper sixth	Small business	university	drilling	cement	2	0	moustiquoes	yes	regularly	> 2 years	ministry of health	yes	1	every body	every body	bite	no answer	1	0	yes	channels/toilet	nothing	fever/stiffness/headache	self medication/hospital	self medication	pharmacy
Ngousso	Ngousso hopital	3	M	form 1 to form 4	Small business	form 1 to form 4	drilling	cement	3	1	moustiquoes	yes	regularly	> 6 months	buying	yes	2	every body	every body	bite	no answer	2	0	yes	water / swamp	cleaning	fever/headache	hospital	hospital	pharmacy	2800	37500
Ngousso	Ngousso hopital	4	M	no answer	civil servant	primary	natural source	wood	9	1	moustiquoes	yes	regularly	> 6 months	ministry of health	yes	3	every body	every body	bite	no answer	3	0	no	no answer	cleaning	fever	hospital	hospital	pharmacy
Ngousso	Ngousso hopital	5	M	primary	Small business	no answer	drilling	wood	4	0	moustiquoes	yes	regularly	> 6 months	ministry of health	yes	2	every body	every body	bite	no answer	2	0	yes	dirty water	nothing	fever	self medication/hospital	self medication	post
Ngousso	Ngousso hopital	6	F	form 5 to upper sixth	Small business	no answer	tap water/natural source	wood	4	0	moustiquoes/cold	yes	regularly	> 2 years	ministry of health	yes	4	every body	every body	bite	no answer	4	0	yes	water /garbage	no answer	fever/headache/vomiting	hospital	hospital	hospital
Ngousso	Ngousso hopital	7	M	university	civil servant	university	natural source	cement	7	1	no answer	yes	regularly	> 1 year	ministry of health	yes	3	every body	every body	bite	no answer	2	1	yes	standing water	evacuation/cleaning	fever/headache/vomiting	self medication/hospital	self medication	pharmacy/hospital
Ngousso	Ngousso hopital	8	M	no answer	no answer	no answer	drilling/well	mix	5	0	moustiquoes	yes	regularly	> 6 months	ministry of health	yes	3	every body	every body	bite/malaria	no answer	3	0	yes	dirty water	sweeping	stiffness/headache/fever	self medication/hospital	self medication	pharmacy
Ngousso	Ngousso hopital	9	F	form 1 to form 4	housewife	form 1 to form 4	natural source	wood	5	1	moustiquoes	yes	regularly	> 6 months	ministry of health	yes	3	every body	every body	bite	no answer	3	0	yes	standing water	cleaning	tiredness/headache	self medication/hospital	self medication	pharmacy
Ngousso	Ngousso hopital	10	F	no answer	housewife	no answer	well/natural source	mix	8	0	no answer	yes	dry season	> 2 years	ministry of health	yes	4	every body	every body	bite	no answer	2	2	no	no answer	cleaning	headache/stiffness	self medication	self medication	post
Ngousso	Ngousso hopital	11	F	primary	Small business	form 1 to form 4	natural source	wood	10	1	no answer	yes	regularly	> 6 months	ministry of health	yes	4	every body	every body	malaria	no answer	4	0	yes	channels/water /grass	no answer	fever/headache/vomiting	self medication/hospital	self medication	hospital
Ngousso	Ngousso hopital	12	M	form 5 to upper sixth	Small business	form 5 to upper sixth	natural source	cement	11	3	moustiquoes	yes	regularly	> 2 years	buying	no	3	every body	every body	bite	no answer	3	0	yes	channels	cleaning	fever	hospital	hospital	pharmacy
Ngousso	Ngousso hopital	13	F	no answer	Small business	primary	natural source	wood	10	3	moustiquoes	yes	regularly	> 1 year	ministry of health	yes	3	every body	every body	bite	oubli	0	3	no	no answer	cleaning	fever/headache	self medication	self medication	pharmacy
Ngousso	Ngousso hopital	14	F	form 1 to form 4	Small business	form 1 to form 4	natural source	mix	6	2	moustiquoes	yes	regularly	> 6 months	ministry of health	yes	3	every body	every body	bite/malaria	no answer	3	0	yes	grass	cleaning	fever/headache	hospital	hospital	pharmacy
Ngousso	Ngousso hopital	15	F	primary	Small business	no answer	well	wood	3	0	moustiquoes	yes	regularly	> 6 months	ministry of health	yes	3	every body	every body	bite	no answer	1		yes	channels	cleaning	fever/headache	self medication	self medication	pharmacy
Ngousso	Ngousso hopital	16	F	form 1 to form 4	Small business	no answer	well/natural source	wood	3	1	moustiquoes	yes	regularly	> 6 months	donation	yes	1	every body	every body	bite	no answer	0	1	yes	standing water	sweeping	fever/headache	self medication	self medication	post
Ngousso	Ngousso hopital	17	M	form 5 to upper sixth	Small business	form 5 to upper sixth	natural source	mix	5	1	moustiquoes	yes	regularly	> 2 years	ministry of health	yes	3	every body	every body	bite	no answer	3	0	yes	marécage/grass	evacuation	fever/loss appetite	self medication	self medication	post
Ngousso	Ngousso hopital	18	M	form 1 to form 4	Small business	form 5 to upper sixth	tap water/drilling	cement	4	2	moustiquoes	yes	regularly	> 2 years	ministry of health	yes	1	every body	every body	malaria	no answer	1	0	yes	standing water	nothing	tiredness/loss appetite	self medication/hospital	self medication	pharmacy
Ngousso	Ngousso hopital	19	M	form 1 to form 4	civil servant	university	drilling	cement	5	1	female anophele	yes	no answer	< 6 months	ministry of health	yes	1	<5 years	< 5 years	bite	chaleur	1	0	yes	standing water/grass/garbage	evacuation	fever/stiffness/headache	self medication/hospital	self medication	pharmacy	14000
Ngousso	Ngousso hopital	20	F	no answer	Small business	form 1 to form 4	drilling	wood	7	2	moustiquoes	yes	regularly	< 6 months	donation	yes	2	every body	every body	bite/malaria	no answer	1	1	yes	dirty water	cleaning	fever/vomiting/tiredness	hospital	hospital	pharmacy	33600	300000
Ngousso	Ngousso hopital	21	M	form 5 to upper sixth	Small business	university	tap water/drilling/well/natural source	mix	8	0	female anophele	yes	regularly	> 6 months	ministry of health	no	4	Parents/children	Parents/children	bite	Pas de MILDA	4	0	yes	standing water/grass	evacuation/cleaning	fever/stiffness/headache	self medication/hospital	self medication	pharmacy		10000
Ngousso	Ngousso hopital	22	M	form 1 to form 4	civil servant	form 5 to upper sixth	well/natural source	cement	6	1	moustiquoes	yes	regularly	> 2 years	ministry of health	yes	5	no answer	no answer	bite	no answer			yes	dirty water	evacuation	no answer		no answer	no answer
Ngousso	Ngousso hopital	23	F	no answer	civil servant	form 1 to form 4	tap water/drilling	wood	8	1	moustiquoes	yes	regularly	> 6 months	ministry of health	yes	3	every body	every body	bite	no answer	3	0	yes	channels	cleaning	tiredness/stiffness/headache	hospital	hospital	pharmacy
Ngousso	Ngousso hopital	24	F	form 1 to form 4	Small business	form 5 to upper sixth	well/natural source	mud	3	1	moustiquoes	yes	regularly	< 6 months	ministry of health	yes	1	every body	every body	bite	no answer	1	0	no	no answer	no answer	no answer		no answer	no answer
Ngousso	Ngousso hopital	25	F	no answer	Small business	form 1 to form 4	tap water/well	wood	7	1	no answer	yes	regularly	> 6 months	ministry of health	yes	3	every body	every body	malaria	no answer	3	0	no	no answer	cleaning	stiffness/headache/stomach aches	hospital/pha	hospital	pharmacy/post
Ngousso	Ngousso hopital	26	F	no answer	Small business	form 1 to form 4	tap water/well	wood	7	1	moustiquoes	yes	regularly	> 6 months	ministry of health	no	2	<5 years	children	bite	no answer	2	0	yes	standing water/garbage	cleaning	fever/tiredness	self medication/hospital/pha	self medication	pharmacy/traditional doctors
Ngousso	Ngousso hopital	27	M	form 5 to upper sixth	Small business	no answer	tap water/natural source	mix	1	0	moustiquoes	yes	regularly	< 6 months	ministry of health	yes	1	every body	every body	bite/malaria	no answer	1	0	no	no answer	nothing	no answer		no answer	no answer
Ngousso	Ngousso hopital	28	F	no answer	housewife	no answer	drilling/well	cement	5	2	moustiquoes	yes	regularly	> 1 year	buying	yes	2	every body	every body	malaria	no answer	1	1	no	no answer	no answer	fever	hospital	hospital	pharmacy
Ngousso	Ngousso hopital	29	M	form 1 to form 4	civil servant	form 1 to form 4	well/natural source	cement	10	4	pool of water/ cold	yes	regularly	> 6 months	ministry of health	yes	3	Parents	Parents	bite	no answer	1	1	yes	dirty water	sweeping	fever/vomiting	self medication/hospital/pha	self medication	pharmacy/post		10000
Ngousso	Ngousso hopital	30	M	form 5 to upper sixth	Small business	form 5 to upper sixth	drilling/natural source	wood	4	0	dirty water	yes	regularly	> 2 years	ministry of health	yes	3	every body	every body	bite	no answer	3	0	yes	dirty water	sweeping	fever	hospital	hospital	pharmacy		60000
Ngousso	Ngousso hopital	31	M	no answer	Small business	primary	drilling/natural source	wood	3	1	no answer	yes	regularly	< 6 months	ministry of health	yes	2	every body	every body	bite	no answer	2	0	yes	dirty water	nothing	fever/loss appetite	self medication/hospital/pha	self medication	post/trad
Ngousso	Ngousso hopital	32	F	university	Small business	primary	drilling	cement	3	0	moustiquoes	yes	regularly	> 2 years	ministry of health	yes	1	every body	every body	bite/malaria	no answer	1	0	yes	channels/garbage	no answer	fever/headache	hospital	hospital	pharmacy
Ngousso	Ngousso hopital	33	F	no answer	civil servant	form 1 to form 4	drilling	cement	9	0	moustiquoes	yes	regularly	> 1 year	ministry of health/buying	yes	4	children	children	malaria	no answer	0	4	yes	dirty water	nothing	fever/vomiting	self medication	self medication	pharmacy
Ngousso	Ngousso hopital	34	M	no answer	Small business	form 5 to upper sixth	drilling/natural source	mix	5	0	moustiquoes	yes	regularly	< 6 months	ministry of health	yes	3	every body	every body	malaria	no answer	3	0	yes	standing water	evacuation	fever	self medication/hospital	self medication	pharmacy/post
Ngousso	Ngousso hopital	35	F	form 1 to form 4	civil servant	university	drilling/well	cement	6	3	moustiquoes	yes	regularly	< 6 months	ministry of health	yes	4	every body	every body	bite	no answer	4	0	yes	standing water	sweeping	fever	self medication/hospital	self medication	pharmacy/traditional doctors
Ngousso	Ngousso hopital	36	F	primary	Small business	primary	drilling	wood	4	2	moustiquoes	yes	regularly	< 6 months	ministry of health	yes	2	every body	every body	bite/malaria	no answer	2	0	yes	channels/water	evacuation	tiredness/headache	self medication	self medication	pharmacy/post
Ngousso	Ngousso hopital	37	F	university	student	university	natural source	wood	3	0	moustiquoes	yes	regularly	> 6 months	ministry of health	yes	3	every body	every body	bite/malaria	no answer		3	yes	channels/garbage	evacuation	fever	hospital	hospital	no answer
Ngousso	Ngousso hopital	38	F	university	Small business	form 5 to upper sixth	tap water/drilling/Source	cement	7	2	moustiquoes	yes	regularly	< 6 months	ministry of health	yes	3	every body	every body	bite/malaria/sleeping/song	no answer	3	0	no	no answer	evacuation	fever/loss appetite/tiredness	hospital	hospital	pharmacy		15000
Ngousso	Ngousso hopital	39	F	primary	housewife	form 1 to form 4	tap water/drilling	wood	4	0	moustiquoes	yes	regularly	< 6 months	ministry of health	yes	3	every body	every body	bite/malaria/sleeping/song	no answer	3	0	yes	toilet	evacuation	tiredness/loss appetite	self medication/pha	self medication	post
Ngousso	Ngousso hopital	40	F	form 1 to form 4	housewife	form 1 to form 4	natural source	wood	3	1	moustiquoes	yes	regularly	> 6 months	buying	yes	1	every body	every body	song	no answer		1	yes	grass	evacuation	fever	self medication	self medication	post
Ngousso	Ngousso hopital	41	M	form 5 to upper sixth	Small business	form 5 to upper sixth	tap water	cement	5	0	moustiquoes	yes	regularly	> 6 months	buying	yes	2	every body	every body	sleeping	no answer	1	1	yes	garbage	nothing	fever/tiredness	pha	self medication	post
Ngousso	Ngousso hopital	42	F	no answer	Small business	no answer	tap water/drilling	wood	6	0	no answer	yes	regularly	> 6 months	ministry of health	no	2	no answer	no answer	bite/song	Pas de MILDA	0	2	yes	grass	evacuation	fever	self medication/hospital	self medication	pharmacy
Ngousso	Ngousso hopital	43	F	form 1 to form 4	Small business	form 1 to form 4	tap water/drilling	wood	5	2	tse tse fly	yes	regularly	< 6 months	ministry of health	yes	2	every body	every body	malaria	no answer	2	0	yes	standing water/swamp	evacuation	fever/vomiting/stomach aches	self medication	self medication	post
Ngousso	Ngousso hopital	44	F	university	civil servant	no answer	tap water/drilling	wood	3	0	moustiquoes	yes	regularly	< 6 months	ministry of health	no	2	every body	every body	malaria	no answer	2	0	yes	channels	nothing	fever/headache	hospital	hospital	pharmacy
Ngousso	Ngousso hopital	45	F	no answer	no answer	form 1 to form 4	drilling	cement	6	0	moustiquoes	yes	regularly	< 6 months	ministry of health	yes		every body	every body	bite/sleeping/malaria	no answer			yes	dirty water	evacuation	fever	self medication	self medication	post		300000
Ngousso	Ngousso hopital	46	no answer	no answer	no answer	no answer	tap water	wood	9	3	female anophele	yes	regularly	< 6 months	ministry of health	yes	3	every body	every body	malaria	no answer	3	0	yes	channels	evacuation	fever	hospital	hospital	no answer
Ngousso	Ngousso hopital	47	F	no answer	Small business	no answer	tap water	cement	2	0	moustiquoes	yes	no answer	no answer	no answer	no answer		no answer	no answer		no answer			no	no answer	cleaning	fever/vomiting	hospital	hospital	no answer		600000
Ngousso	Ngousso hopital	48	F	primary	Small business	form 1 to form 4	tap water/well	cement	4	2	moustiquoes	yes	regularly	< 6 months	ministry of health	yes	2	every body	every body	bite/sleeping/malaria	no answer	2	0	yes	standing water	evacuation	fever	hospital	hospital	no answer		100000
Ngousso	Ngousso hopital	49	F	no answer	Small business	no answer	tap water	cement	3	1	moustiquoes	yes	regularly	< 6 months	donation	yes	2	every body	every body	bite/sleeping	no answer	2	0	no	no answer	evacuation	fever/vomiting	hospital	hospital	no answer
Ngousso	Ngousso hopital	50	F	no answer	no answer	no answer	natural source	cement	6	3	moustiquoes	yes	regularly	> 2 years	ministry of health	yes	1	every body	every body	bite/malaria	no answer	0	1	yes	standing water/swamp	evacuation	fever	pha	self medication	post
Ngousso	Ngousso hopital	51	M	no answer	Small business	no answer	tap water/natural source	mix	2	1	moustiquoes	yes	no answer	no answer	no answer	no answer		no answer	no answer		no answer			yes	dirty environment	evacuation	fever	self medication/hospital	self medication	no answer
Ngousso	Ngousso hopital	52	F	no answer	housewife	no answer	well/natural source	cement	8	4	moustiquoes	yes	regularly	> 2 years	donation	yes	1	every body	every body	bite	no answer	0	1	yes	channels	evacuation	fever/stiffness	self medication/hospital	self medication	post
Ngousso	Santa barbara	1	F	form 1 to form 4	Small business	no answer	natural source	wood	10	1	moustiquoes	yes	regularly	> 6 months	ministry of health	yes	5	every body	every body	bite/malaria	no answer	1	4	yes	dirty water	cleaning	fever/stiffness	self medication	self medication	pharmacy
Ngousso	Santa barbara	2	F	form 1 to form 4	Small business	form 1 to form 4	tap water/natural source	cement	5	1	moustiquoes	yes	regularly	> 6 months	ministry of health	yes	2	every body	every body	bite/sleeping/malaria	no answer	1	1	yes	dirty water	cleaning	fever	self medication/hospital	self medication	pharmacy
Ngousso	Santa barbara	3	M	primary	Small business	primary	natural source	cement	11	0	mouse/cockroach/moustiquoes	yes	no answer	no answer	no answer	no answer		no answer	no answer	bite	no answer			yes	channels/swamp	cleaning	fever/loss appetite	self medication	self medication	no answer
Ngousso	Santa barbara	4	M	form 5 to upper sixth	civil servant	form 5 to upper sixth	natural source	cement	3	1	moustiquoes	yes	regularly	> 6 months	ministry of health	yes	2	every body	every body	bite	no answer	2	0	no	no answer	no answer	tiredness/stiffness/fever	self medication	self medication	pharmacy
Ngousso	Santa barbara	5	M	primary	Small business	primary	well/natural source	wood	18	6	moustiquoes	yes	regularly	> 6 months	ministry of health	yes	7	every body	every body	sleeping/malaria	no answer	4	3	yes	channels	cleaning	fever/stomach aches	pha	self medication	pharmacy
Ngousso	Santa barbara	6	no answer	no answer	no answer	no answer	natural source	cement	13	3	moustiquoes	yes	regularly	> 2 years	ministry of health	yes	10	every body	every body	malaria	no answer	10	0	yes	dirty water/grass	evacuation	fever	hospital	hospital	pharmacy
Ngousso	Santa barbara	7	M	no answer	Small business	form 1 to form 4	well/natural source	cement	14	3	moustiquoes	yes	regularly	> 1 year	ministry of health	yes	5	every body	every body	malaria	no answer	5	0	yes	standing water	nothing	fever/tiredness	hospital	hospital	pharmacy
Ngousso	Santa barbara	8	M	form 5 to upper sixth	Small business	form 5 to upper sixth	tap water/natural source	cement	16	2	moustiquoes	yes	regularly	> 6 months	ministry of health	yes	6	every body	every body	malaria	no answer	6	0	yes	standing water/channels	evacuation	fever/tiredness	hospital/pha	hospital	pharmacy
Ngousso	Santa barbara	9	M	no answer	civil servant	form 5 to upper sixth	well/natural source	cement	12	1	moustiquoes	yes	regularly	< 6 months	ministry of health	yes	4	every body	every body	bite	no answer	4	0	yes	standing water	evacuation	fever	self medication	self medication	post
Ngousso	Santa barbara	10	M	form 1 to form 4	Small business	form 5 to upper sixth	tap water/natural source	cement	18	4	moustiquoes	yes	regularly	> 6 months	ministry of health	yes	7	every body	every body	bite/malaria	no answer	6	1	yes	water /channels	cleaning	fever	hospital	hospital	pharmacy
Ngousso	Santa barbara	11	M	form 1 to form 4	no answer	university	tap water	cement	3	1	moustiquoes	yes	regularly	> 6 months	ministry of health	yes	1	every body	every body	bite	no answer	1	0	yes	no answer	nothing	tiredness	self medication	self medication	pharmacy
Ngousso	Santa barbara	12	M	form 5 to upper sixth	Small business	form 5 to upper sixth	tap water	mix	11	5	moustiquoes	yes	regularly	> 6 months	ministry of health	no	7	Parents/children	Parents/children	bite	no answer	4	3	yes	dirty water	sweeping	fever	self medication	self medication	pharmacy
Ngousso	Santa barbara	13	F	form 5 to upper sixth	housewife	form 5 to upper sixth	tap water	cement	4	0	moustiquoes	yes	regularly	> 6 months	ministry of health	yes	2	every body	every body	bite	no answer	1	1	yes	channels	sweeping	fever	self medication	self medication	post
Ngousso	Santa barbara	14	F	no answer	Small business	no answer	tap water	cement	4	2	moustiquoes	yes	regularly	> 1 year	buying	no	1	every body	every body	bite	no answer	0	1	yes	toilet/water	sweeping	headache/stiffness	self medication/hospital	self medication	post
Ngousso	Santa barbara	15	F	no answer	Small business	form 1 to form 4	tap water	cement	5	2	no answer	yes	regularly	> 6 months	donation	yes	1	Parents	every body	malaria	no answer	1	0	no	no answer	no answer	fever	self medication	self medication	pharmacy
Ngousso	Santa barbara	16	F	form 5 to upper sixth	civil servant	form 1 to form 4	tap water	cement	6	0	moustiquoes	yes	no answer	no answer	no answer	no answer		no answer	no answer		no answer			yes	Marécage	no answer	tiredness/vomiting	self medication	self medication	pharmacy
Ngousso	Santa barbara	17	F	form 1 to form 4	civil servant	form 1 to form 4	well	cement	5	2	moustiquoes	yes	regularly	> 6 months	ministry of health	no	1	Parents/children	Parents/children	bite	no answer	0	1	yes	dirty water/grass	sweeping	fever	hospital	hospital	pharmacy/hospital		3100
Ngousso	Santa barbara	18	F	form 1 to form 4	housewife	primary	natural source	no answer	10	4	moustiquoes	yes	regularly	< 6 months	ministry of health	yes	5	every body	every body	bite/malaria	no answer	0	5	yes	dirty water	cleaning	fever	pha/self medication/hospital	self medication	pharmacy/post/trad
Ngousso	Santa barbara	19	F	no answer	housewife	no answer	natural source	wood	5	1	moustiquoes	yes	regularly	< 6 months	ministry of health	yes	2	every body	every body	bite	no answer	2	0	yes	dirty water/standing water	nothing	fever	hospital	hospital	pharmacy		20000
Ngousso	Santa barbara	20	F	no answer	Small business	no answer	tap water	wood	5	0	moustiquoes	yes	regularly	< 6 months	ministry of health	yes	4	every body	every body	bite	no answer	4	0	yes	standing water/sales	evacuation	fever/headache	self medication/hospital	self medication	pharmacy
Ngousso	Santa barbara	21	F	no answer	Small business	no answer	natural source	cement	2	1	no answer	yes	dry season	< 6 months	ministry of health	yes	1	every body	no answer	bite	no answer	1	0	no	no answer	sweeping	no answer	self medication/hospital	self medication	pharmacy/post
Ngousso	Santa barbara	22	F	no answer	housewife	no answer	natural source	cement	10	0	moustiquoes	yes	dry season	< 6 months	ministry of health	yes	4	every body	no answer	bite	no answer	4	0	yes	dirty water/grass	evacuation	fever	pha/self medication/hospital	self medication	pharmacy/post/trad		20000
Ngousso	Santa barbara	23	M	no answer	Small business	no answer	natural source	wood	3	0	no answer	yes	no answer	> 2 years	ministry of health	yes	1	every body	every body	bite	no answer	1	0	no	no answer	nothing	no answer		no answer	no answer
Ngousso	Santa barbara	24	F	no answer	civil servant	university	tap water/natural source	wood	9	1	moustiquoes	yes	regularly	< 6 months	ministry of health	yes	4	every body	every body	bite/malaria	no answer	3	1	yes	standing water/sales/swamp	nothing	fever/headache/tiredness	hospital	hospital	pharmacy
Ngousso	Santa barbara	25	F	primary	Small business	form 5 to upper sixth	natural source	cement	3	5	channels	yes	regularly	< 6 months	ministry of health	yes	1	every body	every body	malaria	no answer	1	0	yes	dirty water	sweeping	fever/headache/vomiting	self medication/hospital	self medication	pharmacy
Ngousso	Santa barbara	26	F	no answer	no answer	no answer	natural source	wood	4	1	no answer	yes	regularly	> 2 years	buying	yes	3	every body	every body	bite	no answer	3	0	no	no answer	nothing	fever	self medication/hospital	self medication	pharmacy/post
Ngousso	Santa barbara	27	F	primary	Small business	primary	tap water/natural source	wood	5	2	dirty water	yes	regularly	< 6 months	ministry of health	yes	2	every body	every body	malaria	no answer	2	0	yes	dirty water	evacuation/cleaning	fever/loss appetite/tiredness		no answer	no answer		30000
Ngousso	Santa barbara	28	F	no answer	Small business	no answer	well/natural source	wood	4	0	no answer	yes	regularly	> 2 years	ministry of health	yes	2	every body	every body	bite	no answer	1	1	yes	dirty water	cleaning	fever	hospital/pha	hospital	pharmacy		100000
Ngousso	Santa barbara	29	F	primary	Small business	primary	well	wood	6	1	dirty water/dirty/moustiquoes	yes	regularly	< 6 months	ministry of health	yes	4	every body	every body	malaria	no answer	4	0	yes	dirty water/channels/toilet	cleaning	fever/vomiting	pha/self medication/hospital	self medication	pharmacy/post		7500
Ngousso	Santa barbara	30	F	form 1 to form 4	Small business	form 1 to form 4	well	cement	8	2	moustiquoes	yes	regularly	> 2 years	buying	yes	4	every body	every body	bite/malaria	no answer	3	1	yes	standing water	evacuation/cleaning	fever/tiredness/stiffness/headache	hospital	hospital	pharmacy
Ngousso	Santa barbara	31	F	no answer	Small business	primary	natural source	no answer	2	0	no answer	no	regularly	> 2 years	no answer	yes	1	every body	every body	bite	no answer	0	1	no	no answer	nothing	fever	self medication/hospital	self medication	post
Ngousso	Santa barbara	32	F	no answer	no answer	university	drilling	mud	10	1	moustiquoes	yes	regularly	> 2 years	ministry of health	yes	5	every body	every body	malaria	no answer	5	1	yes	channels/dirty water/garbage	cleaning	fever/vomiting/stiffness	hospital	hospital	pharmacy
Ngousso	Santa barbara	33	F	form 1 to form 4	civil servant	form 1 to form 4	natural source	cement	10	2	moustiquoes	yes	regularly	< 6 months	ministry of health	yes	3	every body	every body	bite/malaria	no answer	3	0	yes	standing water	cleaning	fever/headache	pha/self medication/hospital	self medication	pharmacy/post/trad
Ngousso	Santa barbara	34	F	no answer	Small business	form 1 to form 4	tap water/well/natural source	cement	20	4	moustiquoes	yes	regularly	< 6 months	ministry of health	yes	4	Par/children<5 years/visitors	parents/<5 years		no answer	4	0	yes	channels/garbage	evacuation	fever/stomach aches/headache	self medication/hospital/pha	self medication	pharmacy/post
Ngousso	Santa barbara	35	F	no answer	Small business	primary	natural source	cement	2	0	no answer	yes	regularly	> 2 years	buying	yes	1	every body	every body	bite	no answer	1	0	yes	channels	cleaning	headache	hospital	hospital	pharmacy
Ngousso	Santa barbara	36	F	no answer	Small business	form 1 to form 4	natural source	cement	5	1	moustiquoes	yes	regularly	< 6 months	ministry of health	yes	2	every body	every body	bite/sleeping	no answer	1	1	yes	channels/swamp	evacuation	fever	pha/self medication	self medication	no answer
Ngousso	Santa barbara	37	M	no answer	Small business	no answer	tap water/natural source	wood	6	2	moustiquoes	yes	regularly	< 6 months	ministry of health/donation	yes	2	every body	every body	bite/malaria	no answer	2	0	yes	marécage/grass/channels	evacuation	fever/loss appetite/tiredness	pha	self medication	no answer		100000
Ngousso	Santa barbara	38	F	form 1 to form 4	Small business	primary	tap water/drilling	wood	4	2	no answer	yes	regularly	< 6 months	ministry of health	yes	2	every body	every body	malaria	no answer	2	0	yes	water /garbage	cleaning	fever/vomiting	self medication/hospital	self medication	pharmacy
Ngousso	Santa barbara	39	F	primary	Small business	primary	tap water/natural source	cement	5	2	moustiquoes	yes	regularly	< 6 months	ministry of health	yes	2	every body	every body	bite/malaria	no answer	0	2	yes	channel/dirty water	evacuation	anorexia	pha/self medication/hospital	self medication	no answer
Ngousso	Santa barbara	40	F	no answer	no answer	no answer	tap water	cement	1	0	moustiquoes	yes	no answer	no answer	no answer	no answer		no answer	no answer		no answer			yes	channels	evacuation	fever/headache	self medication	self medication	pharmacy
Ngousso	Santa barbara	41	F	no answer	civil servant	no answer	tap water	cement	6	1	moustiquoes	yes	regularly	> 2 years	ministry of health	no	3	Parents/<5 years	Parents/children	bite/malaria	no answer	1	2	yes	water /channels/garbage	evacuation	tiredness/headache/fever	hospital	self medication	no answer		60000
Ngousso	Santa barbara	42	F	form 5 to upper sixth	Small business	form 5 to upper sixth	tap water	cement	4	3	moustiquoes	yes	regularly	< 6 months	ministry of health	no answer	1	Parents	Parents	bite/malaria	no answer	0	1	yes	channels/garbage	evacuation	fever/tiredness	self medication	self medication	pharmacy		300000
Ngousso	Santa barbara	43	F	no answer	Small business	no answer	tap water/natural source	wood	6	3	moustiquoes/dirty water	yes	regularly	< 6 months	ministry of health	yes	2	every body	every body	bite/sleeping	no answer	0	2	yes	channels	no answer	headache/stiffness	self medication/hospital	self medication	pharmacy/post		25000
Ngousso	Santa barbara	44	F	form 5 to upper sixth	Small business	form 5 to upper sixth	natural source	cement	2	0	dirty water/uncontrolled food	yes	regularly	< 6 months	ministry of health	yes	2	every body	every body	bite/malaria	no answer	2	0	yes	dirty water	evacuation	fever/loss appetite	hospital	hospital	no answer
Ngousso	Santa barbara	45	F	form 5 to upper sixth	Small business	form 5 to upper sixth	natural source	wood	4	1	moustiquoes	yes	regularly	> 2 years	ministry of health	yes	1	Parents/<5 years	no answer	bite/malaria	no answer	0	1	yes	swamp/water /grass	evacuation	fever/headache	self medication	self medication	pharmacy
Ngousso	Santa barbara	46	M	form 5 to upper sixth	Small business	form 5 to upper sixth	tap water/natural source	wood	3	0	moustiquoes	yes	regularly	< 6 months	ministry of health	yes	2	every body	every body	malaria	no answer	2	0	yes	swamp/garbage	evacuation	fever/headache	hospital	hospital	no answer		1800
Ngousso	Santa barbara	47	F	no answer	housewife	no answer	tap water/natural source	cement	2	0	moustiquoes	yes	no answer	> 1 year	donation	yes	2	every body	every body	bite/sleeping/malaria	no answer	1	1	yes	water /grass	evacuation	fever	self medication	self medication	post
Ngousso	Santa barbara	48	F	no answer	Small business	no answer	tap water/well	cement	7	0	moustiquoes	yes	regularly	< 6 months	ministry of health	yes	2	every body	every body	bite/sleeping/malaria	no answer	2	0	yes	dirty water	evacuation/cleaning	fever	hospital	hospital	no answer
Ngousso	Santa barbara	49	F	no answer	Small business	primary	tap water/well	cement	8	2	moustiquoes	yes	regularly	< 6 months	ministry of health	no	2	Parents	Parents	malaria	no answer	2	0	yes	water / swamp	evacuation	headache/stiffness	self medication/hospital	self medication	post
Ngousso	Santa barbara	50	F	form 1 to form 4	Small business	form 1 to form 4	natural source	cement	8	6	no answer	yes	regularly	> 2 years	ministry of health	yes	4	<5 years	< 5 years	malaria	no answer	0	4	yes	dirty environment	evacuation	fever/headache	self medication	self medication	pharmacy/post
Ngousso	Santa barbara	51	F	form 1 to form 4	housewife	form 1 to form 4	natural source	cement	10	2	moustiquoes	yes	regularly	< 6 months	ministry of health	yes	4	every body	every body	malaria	no answer	4	0	yes	marécage/toilet	evacuation	fever	self medication	self medication	post/hospital
Ngousso	Santa barbara	52	F	form 1 to form 4	no answer	no answer	natural source	cement	7	1	moustiquoes	yes	regularly	> 2 years	ministry of health	yes	3	every body	every body	bite/sleeping/malaria	no answer	3	0	yes	swamp/water /grass	evacuation	fever	self medication/hospital	self medication	hospital
Nkolbikok	Nkolbikok	1	F	university	student	form 1 to form 4	well	mix	5	0	moustiquoes	yes	regularly	> 6 months	ministry of health	yes	2	every body	every body	bite	no answer	0	2	yes	water / swamp	cleaning	fever/vomiting	self medication	self medication	post
Nkolbikok	Nkolbikok	2	M	no answer	no answer	primary	tap water/well	cement	3	0	moustiquoes	yes	regularly	> 6 months	donation	no	1	Parents	Parents	malaria	no answer	0	1	no	no answer	sweeping	no answer		no answer	no answer
Nkolbikok	Nkolbikok	3	F	form 1 to form 4	housewife	form 1 to form 4	tap water/well	cement	5	3	moustiquoes	yes	regularly	> 6 months	ministry of health	yes	3	every body	every body	bite/song	no answer	3	0	yes	dirty water	cleaning	fever	hospital	hospital	pharmacy
Nkolbikok	Nkolbikok	4	F	form 1 to form 4	Small business	primary	tap water/well	mix	5	2	moustiquoes	no	regularly	> 6 months	ministry of health	yes	2	every body	every body	bite/malaria	no answer	2	0	yes	channels	sweeping	tiredness	hospital	hospital	pharmacy
Nkolbikok	Nkolbikok	5	M	form 1 to form 4	Small business	university	tap water/well	mix	6	2	moustiquoes	yes	regularly	> 2 years	ministry of health	yes	2	every body	every body	malaria	no answer	2	0	yes	water / swamp	nothing	fever/vomiting	self medication	self medication	pharmacy
Nkolbikok	Nkolbikok	6	F	no answer	Small business	form 5 to upper sixth	tap water/well	cement	3	1	no answer	yes	regularly	> 2 years	ministry of health	yes	1	every body	every body	bite	no answer	1	0	yes	channels	cleaning	fever	hospital	hospital	pharmacy
Nkolbikok	Nkolbikok	7	M	form 1 to form 4	Small business	primary	tap water	cement	6	1	moustiquoes	yes	regularly	> 6 months	ministry of health	yes	3	every body	every body	malaria	no answer	3	0	yes	standing water	cleaning	fever	self medication/hospital	self medication	pharmacy
Nkolbikok	Nkolbikok	8	F	no answer	no answer	no answer	tap water/well	cement	6	2	dirty	yes	regularly	> 6 months	ministry of health	no	2	Parents/children	Parents/children	bite	no answer	2	0	yes	dirty water/garbage	cleaning	fever	hospital	hospital	pharmacy
Nkolbikok	Nkolbikok	9	F	no answer	civil servant	primary	well	cement	6	2	moustiquoes	yes	regularly	> 6 months	ministry of health	no	1	Parents/children	Parents/children	bite/malaria	no answer	1	0	no	no answer	cleaning	fever/headache	hospital	hospital	pharmacy		200000
Nkolbikok	Nkolbikok	10	F	no answer	housewife	no answer	tap water/well	mud	9	2	female anophele	no	regularly	> 1 year	ministry of health	yes	6	every body	every body	bite	no answer	6	0	yes	dirty water	cleaning	fever/headache	self medication/hospital	self medication	pharmacy/post
Nkolbikok	Nkolbikok	11	F	no answer	housewife	form 5 to upper sixth	tap water/well	mud	2	0	moustiquoes	yes	regularly	> 6 months	ministry of health	yes	1	every body	every body	bite	no answer	1	0	yes	water / swamp	sweeping	fever/vomiting	hospital	hospital	pharmacy
Nkolbikok	Nkolbikok	12	F	no answer	Small business	form 1 to form 4	well	cement	4	2	female anophele	yes	regularly	> 6 months	ministry of health	yes	1	every body	every body	bite	no answer	0	1	yes	channels	cleaning	fever/headache	hospital	hospital	pharmacy
Nkolbikok	Nkolbikok	13	M	no answer	Small business	form 1 to form 4	tap water/well	cement	6	1	moustiquoes	yes	regularly	> 2 years	ministry of health/buying	yes	3	every body	every body	bite/sleeping	no answer	2	1	yes	water / swamp	cleaning	fever	self medication/hospital	self medication	pharmacy/post
Nkolbikok	Nkolbikok	14	F	primary	Small business	form 1 to form 4	tap water/well	cement	7	1	moustiquoes	yes	regularly	> 6 months	ministry of health	yes	3	every body	every body	bite/malaria	no answer	0	3	yes	channels	cleaning	fever	self medication	self medication	pharmacy
Nkolbikok	Nkolbikok	15	M	no answer	civil servant	university	tap water/drilling/well	cement	12	2	moustiquoes	yes	regularly	> 6 months	ministry of health	yes	3	every body	every body	bite	no answer	3	0	yes	marécage/dirty water	cleaning	fever/headache	self medication	self medication	pharmacy
Nkolbikok	Nkolbikok	16	F	form 1 to form 4	housewife	form 1 to form 4	tap water/well	cement	1	0	no answer	yes	regularly	> 1 year	ministry of health	yes	1	every body	every body	malaria	no answer	1	0	no	no answer	nothing	fever/headache	hospital	hospital	pharmacy
Nkolbikok	Nkolbikok	17	F	no answer	civil servant	form 5 to upper sixth	tap water/well	cement	9	1	moustiquoes	yes	no answer	no answer	no answer	no answer		no answer	no answer	bite	chaleur			yes	dirty water	sweeping	tiredness/anemia	self medication/hospital	self medication	pharmacy		100000
Nkolbikok	Nkolbikok	18	F	no answer	civil servant	form 1 to form 4	tap water	cement	8	1	moustiquoes	yes	no answer	> 6 months	ministry of health	yes	2	Parents/children	Parents	bite/malaria	no answer	2	0	yes	dirty water	sweeping	no answer	hospital	hospital	pharmacy
Nkolbikok	Nkolbikok	19	M	no answer	Small business	university	tap water/well	cement	6	0	female anophele	yes	regularly	> 6 months	ministry of health	no	2	every body	Parents	bite	chaleur	2	0	yes	standing water/channels	cleaning	headache/stiffness	hospital	hospital	pharmacy		25000
Nkolbikok	Nkolbikok	20	F	no answer	civil servant	no answer	tap water/well	cement	3	0	moustiquoes/dirty water	yes	dry season	> 6 months	ministry of health	no	1	Parents/children	Parents/children	bite	Pas de MILDA	1	0	no	no answer	sweeping	fever/headache	self medication/hospital/pha	self medication	pharmacy/post
Nkolbikok	Nkolbikok	21	F	no answer	no answer	form 1 to form 4	tap water/well	cement	8	1	moustiquoes	yes	no answer	> 6 months	ministry of health	no	1	nobody	Parents	bite	chaleur	2	0	yes	channels/toilet	nothing	tiredness		no answer	no answer
Nkolbikok	Nkolbikok	22	M	no answer	Small business	form 1 to form 4	tap water/well	mud	6	0	moustiquoes	yes	no answer	no answer	no answer	no answer		no answer	no answer		Pas de MILDA			no answer	channels/swamp	no answer	fever	self medication/hospital	self medication	pharmacy/post
Nkolbikok	Nkolbikok	23	F	no answer	civil servant	primary	tap water/well	cement	5	2	moustiquoes	yes	regularly	> 6 months	ministry of health	yes	2	every body	every body	bite	no answer	2	0	yes	channels/toilet	sweeping	fever/vomiting	self medication/hospital	self medication	pharmacy		10000
Nkolbikok	Nkolbikok	24	F	university	no answer	university	tap water/well	cement	3	1	plasmodium falciparum	yes	regularly	> 6 months	ministry of health	yes	1	children	Parents	bite/malaria	chaleur	1	0	yes	channels/garbage	evacuation	fever/headache	pha/self medication/hospital	self medication	post/trad		7000
Nkolbikok	Nkolbikok	25	F	no answer	Small business	no answer	tap water/well	cement	8	2	moustiquoes	yes	regularly	> 6 months	ministry of health	yes	3	every body	every body	malaria	no answer	3	0	yes	standing water	no answer	fever/headache	self medication/hospital/pha	self medication	pharmacy/post/trad
Nkolbikok	Nkolbikok	26	F	no answer	Small business	no answer	tap water/well	cement	3	0	moustiquoes	yes	regularly	> 6 months	ministry of health	yes	2	every body	every body	malaria	no answer	2	0	yes	dirty water	no answer	fever/stiffness	hospital	hospital	pharmacy		7000
Nkolbikok	Nkolbikok	27	F	no answer	Small business	no answer	tap water/well	cement	6	1	female anophele	yes	regularly	> 6 months	ministry of health	yes	2	every body	every body	bite/malaria	no answer	1	1	yes	swamp/dirty water/channels	cleaning	fever	self medication/hospital	self medication	pharmacy
Nkolbikok	Nkolbikok	28	F	no answer	Small business	university	tap water/well	mud	7	1	moustiquoes	yes	dry season	> 6 months	ministry of health	yes	4	<5 years	Parents	malaria	chaleur	2	2	yes	channels	evacuation	fever/headache	hospital	hospital	pharmacy		30000
Nkolbikok	Nkolbikok	29	F	no answer	Small business	form 5 to upper sixth	tap water/well	cement	3	1	moustiquoes	no	regularly	< 6 months	ministry of health	yes	3	every body	every body	bite/malaria	no answer	3	0	yes	standing water	sweeping	fever	hospital	hospital	pharmacy		80000
Nkolbikok	Nkolbikok	30	M	no answer	Small business	form 1 to form 4	tap water/well	cement	4	1	no answer	yes	regularly	> 6 months	ministry of health	yes	3	every body	every body	malaria	no answer	1	2	yes	channels	nothing	tiredness	self medication/hospital	self medication	pharmacy
Nkolbikok	Nkolbikok	31	F	no answer	student	form 5 to upper sixth	tap water/well	mud	3	1	moustiquoes	yes	no answer	> 6 months	ministry of health	no	1	every body	every body	bite	no answer	0	1	yes	channels	sweeping	fever	hospital	hospital	pharmacy		60000
Nkolbikok	Nkolbikok	32	F	no answer	housewife	no answer	tap water/well	cement	4	1	female anophele	yes	regularly	> 6 months	ministry of health	yes	2	every body	every body	bite	no answer	0	2	yes	dirty water/garbage	cleaning	fever	hospital	hospital	pharmacy		15000
Nkolbikok	Nkolbikok	33	F	no answer	civil servant	form 1 to form 4	tap water/well	cement	7	1	moustiquoes	yes	regularly	> 6 months	ministry of health	yes	2	Parents/<5 years	no answer	bite/malaria	no answer	2	0	yes	channels/water	nothing	headache	self medication	self medication	pharmacy/post
Nkolbikok	Nkolbikok	34	F	no answer	housewife	form 5 to upper sixth	tap water/well	cement	3	0	moustiquoes	yes	regularly	< 6 months	buying	yes	1	every body	every body	bite/malaria	no answer	1	0	yes	water / swamp	evacuation	fever	self medication	self medication	pharmacy		50000
Nkolbikok	Nkolbikok	35	F	no answer	Small business	no answer	tap water/well	cement	2	1	moustiquoes	yes	regularly	< 6 months	ministry of health	yes	1	every body	every body	bite/malaria	no answer	1	0	yes	dirty water	cleaning	fever	self medication/hospital	self medication	pharmacy
Nkolbikok	Nkolbikok	36	M	no answer	Small business	no answer	well	cement	1	0	no answer	yes	no answer	no answer	no answer	no answer		no answer	no answer		no answer			yes	channels	evacuation	fever	pha	self medication	traditional doctors		4000
Nkolbikok	Nkolbikok	37	M	no answer	Small business	no answer	tap water/well	mix	7	1	moustiquoes	yes	regularly	> 1 year	ministry of health	no	2	children	< 5 years	bite/malaria	no answer	0	2	yes	channels	nothing	fever	self medication	self medication	pharmacy/post		10000
Nkolbikok	Nkolbikok	38	F	no answer	housewife	no answer	tap water/well	cement	2	0	moustiquoes	yes	regularly	> 1 year	ministry of health	yes	1	every body	every body	bite/malaria	no answer	1	0	no	no answer	cleaning	fever/stiffness	hospital/pha	hospital	pharmacy/traditional doctors
Nkolbikok	Nkolbikok	39	F	no answer	housewife	form 5 to upper sixth	tap water	cement	5	3	moustiquoes	yes	regularly	> 1 year	ministry of health/buying	yes	1	every body	every body	bite/song/sleeping	no answer	1	0	yes	placard	evacuation	fever	self medication	self medication	pharmacy
Nkolbikok	Nkolbikok	40	F	no answer	Small business	no answer	tap water	cement	4	2	moustiquoes	yes	regularly	< 6 months	ministry of health	yes	1	every body	every body	sleeping	no answer	1	0	yes	channels	cleaning	no answer	hospital	hospital	no answer
Nkolbikok	Nkolbikok	41	F	no answer	Small business	form 5 to upper sixth	drilling	cement	2	0	moustiquoes	yes	regularly	> 1 year	buying	yes	2	every body	every body	bite/malaria	no answer	2	0	yes	dirty water	evacuation	fever	self medication	self medication	pharmacy
Nkolbikok	Nkolbikok	42	M	no answer	no answer	primary	tap water	cement	5	2	moustiquoes	yes	regularly	< 6 months	ministry of health	yes	3	every body	every body	malaria	no answer	3	0	yes	channels/water	evacuation	fever/vomiting	hospital	hospital	no answer		100000
Nkolbikok	Nkolbikok	43	M	university	civil servant	university	tap water/well	cement	12	2	female anophele	yes	regularly	< 6 months	ministry of health	no	6	every body	every body	bite/song	no answer	6	0	yes	dirty water	evacuation	fever/tiredness	hospital	hospital	no answer
Nkolbikok	Nkolbikok	44	F	no answer	no answer	form 5 to upper sixth	tap water	cement	20	1	moustiquoes	yes	regularly	> 1 year	ministry of health	yes	5	no answer	children	bite/song/sleeping/malaria	Pas de MILDA	2	3	yes	dirty water	evacuation	no answer	self medication/pha	self medication	post/hospital		300000
Nkolbikok	Nkolbikok	45	F	no answer	civil servant	primary	drilling/well	cement	3	1	female anophele	yes	regularly	< 6 months	ministry of health	yes	3	every body	every body	malaria	no answer	0	3	no	no answer	cleaning	fever	hospital	hospital	no answer
Nkolbikok	Nkolbikok	46	F	no answer	housewife	no answer	tap water	cement	11	2	moustiquoes	yes	regularly	< 6 months	ministry of health	no	4	every body	no answer	malaria	no answer	2	2	yes	channels/water	evacuation	no answer	pha/hospital/self medication	self medication	post/trad
Nkolbikok	Nkolbikok	47	F	no answer	Small business	form 1 to form 4	tap water/well	cement	5	2	moustiquoes	yes	regularly	< 6 months	ministry of health	yes	4	every body	every body	malaria	no answer	2	2	yes	water /channels/garbage	cleaning	fever/vomiting	hospital/pha	hospital	traditional doctors
Nkolbikok	Nkolbikok	48	M	no answer	no answer	no answer	tap water	cement	1	0	moustiquoes	yes	no answer	< 6 months	ministry of health	no answer		nobody	nobody		no answer	0	1	yes	channels/garbage	cleaning	fever/headache		no answer	no answer
Nkolbikok	Nkolbikok	49	F	no answer	housewife	no answer	tap water/well	cement	3	0	moustiquoes	yes	regularly	> 1 year	ministry of health	yes	2	every body	every body	bite/malaria	no answer	2	0	yes	water /garbage	nothing	tiredness/stiffness	pha	self medication	no answer
Ngoa Ekelle	SNEC Emia	1	F	form 1 to form 4	Small business	form 5 to upper sixth	tap water/well	wood	6	2	moustiquoes	yes	regularly	< 6 months	ministry of health	yes	2	every body	every body	bite	no answer	1	1	yes	Marécage	cleaning	fever	hospital	hospital	pharmacy
Ngoa Ekelle	SNEC Emia	2	F	no answer	housewife	no answer	tap water/well	wood	2	0	moustiquoes	yes	regularly	> 2 years	ministry of health	yes	1	every body	every body	bite	no answer	1	0	yes	standing water	cleaning	fever	self medication	self medication	pharmacy/post		20000
Ngoa Ekelle	SNEC Emia	3	F	primary	Small business	no answer	tap water/natural source	cement	13	2	moustiquoes	yes	regularly	> 6 months	ministry of health	yes	4	every body	every body	bite	no answer	3	1	yes	toilet/water	cleaning	fever/headache	self medication/pha	self medication	post
Ngoa Ekelle	SNEC Emia	4	F	form 5 to upper sixth	civil servant	primary	tap water	cement	7	0	moustiquoes	no	regularly	> 6 months	ministry of health	yes	4	every body	every body	malaria	no answer	4	0	yes	garbage	no answer	fever/headache	self medication	self medication	pharmacy		30000
Ngoa Ekelle	SNEC Emia	5	F	no answer	civil servant	form 5 to upper sixth	tap water/natural source	cement	6	1	moustiquoes	yes	regularly	> 6 months	ministry of health	yes	3	every body	every body	bite	no answer	3	0	yes	Marécage	no answer	loss appetite/headache	hospital	hospital	pharmacy
Ngoa Ekelle	SNEC Emia	6	F	no answer	housewife	no answer	tap water/natural source	cement	5	0	moustiquoes	yes	regularly	> 6 months	ministry of health	yes	5	every body	every body	bite	no answer	2	3	no	no answer	nothing	headache/fever/stiffness	self medication	self medication	pharmacy
Ngoa Ekelle	SNEC Emia	7	F	form 1 to form 4	housewife	form 1 to form 4	tap water	cement	2	0	female anophele	yes	regularly	> 2 years	ministry of health	yes	1	every body	every body	bite	no answer	1	0	yes	marécage/toilet	nothing	fever/stiffness	self medication/pha	self medication	pharmacy
Ngoa Ekelle	SNEC Emia	8	F	form 5 to upper sixth	civil servant	form 5 to upper sixth	tap water/well	wood	10	4	moustiquoes	yes	regularly	> 6 months	ministry of health	yes	4	every body	every body	bite/malaria	no answer	4	0	yes	marécage/garbage	no answer	fever/headache	self medication/pha	self medication	post
Ngoa Ekelle	SNEC Emia	9	F	university	Small business	university	tap water	cement	4	1	female anophele	yes	regularly	> 6 months	ministry of health	yes	2	every body	every body	bite/sleeping	no answer	2	0	yes	dirty channels/standing water	evacuation	fever	self medication	self medication	pharmacy
Ngoa Ekelle	SNEC Emia	10	F	form 5 to upper sixth	civil servant	form 1 to form 4	tap water	cement	16	7	moustiquoes	yes	regularly	> 6 months	ministry of health	yes	7	every body	every body	bite	no answer	7	0	yes	dirty channels/standing water	nothing	fever	hospital	hospital	pharmacy
Ngoa Ekelle	SNEC Emia	11	F	university	civil servant	university	tap water	cement	5	1	female anophele	no	regularly	> 6 months	ministry of health	yes	2	every body	every body	malaria	no answer	1	1	yes	dirty water	cleaning	fever/vomiting/stiffness	self medication/hospital	self medication	pharmacy
Ngoa Ekelle	SNEC Emia	12	F	form 5 to upper sixth	Small business	university	tap water	cement	4	0	dirty/grass	yes	regularly	< 6 months	ministry of health	yes	2	every body	every body	bite	no answer	2	0	no	no answer	no answer	fever/headache	self medication/pha	self medication	pharmacy
Ngoa Ekelle	SNEC Emia	13	M	university	civil servant	form 5 to upper sixth	tap water	cement	6	0	dirty water	yes	regularly	> 6 months	ministry of health	yes	2	every body	every body	bite	no answer	2	0	yes	channels	cleaning	tiredness	hospital	hospital	pharmacy
Ngoa Ekelle	SNEC Emia	14	F	no answer	housewife	no answer	tap water	cement	8	2	moustiquoes	no	regularly	> 6 months	ministry of health	yes	4	every body	every body	malaria	no answer	2	2	yes	channels	no answer	fever/headache	self medication	self medication	post
Ngoa Ekelle	SNEC Emia	15	M	form 1 to form 4	civil servant	form 5 to upper sixth	tap water	wood	4	0	moustiquoes	yes	regularly	> 6 months	ministry of health	no	1	Parents	Parents	bite	pas d'espace	1	0	yes	standing water/swamp	sweeping	fever/headache	self medication	self medication	post		60000
Ngoa Ekelle	SNEC Emia	16	F	form 1 to form 4	Small business	form 1 to form 4	tap water	cement	4	2	no answer	no	regularly	> 6 months	ministry of health	yes	2	every body	every body	bite	no answer	1	1	yes	channels/toilet	nothing	fever	self medication	self medication	pharmacy
Ngoa Ekelle	SNEC Emia	17	F	form 1 to form 4	housewife	form 1 to form 4	tap water	cement	6	1	moustiquoes	no	regularly	> 6 months	ministry of health	yes	3	every body	every body	bite	no answer	2	1	yes	dirty water	no answer	tiredness/stiffness	self medication/pha	self medication	pharmacy
Ngoa Ekelle	SNEC Emia	18	M	university	civil servant	university	tap water	cement	6	0	moustiquoes	yes	regularly	> 1 year	ministry of health	yes	2	every body	every body	malaria	no answer	2	1	yes	standing water	no answer	tiredness/headache/fever	hospital	hospital	pharmacy		100000
Ngoa Ekelle	SNEC Emia	19	F	no answer	housewife	no answer	tap water	cement	4	0	moustiquoes	yes	regularly	> 6 months	ministry of health	yes	3	every body	every body	malaria	no answer	3	0	yes	channels/swamp/toilet	no answer	fever	hospital	hospital	pharmacy
Ngoa Ekelle	SNEC Emia	20	F	university	civil servant	university	tap water/natural source	cement	3	0	moustiquoes	yes	regularly	> 6 months	ministry of health	yes	2	every body	every body	bite	no answer	2	0	yes	standing water/garbage	no answer	fever/headache/stomach aches	self medication/pha	self medication	post		5000
Ngoa Ekelle	SNEC Emia	21	F	form 1 to form 4	housewife	no answer	tap water/natural source	cement	4	0	moustiquoes	yes	regularly	> 6 months	ministry of health	yes	2	every body	every body	bite	no answer	2	0	yes	marécage/garbage	cleaning	fever/vomiting	self medication/pha	self medication	post
Ngoa Ekelle	SNEC Emia	22	F	no answer	Small business	form 5 to upper sixth	tap water/natural source	cement	2	0	moustiquoes	no	regularly	> 2 years	ministry of health	yes	1	every body	every body	bite	no answer	1	0	yes	dirty environment	no answer	no answer		no answer	no answer
Ngoa Ekelle	SNEC Emia	23	F	no answer	Small business	no answer	tap water	cement	5	4	moustiquoes	yes	regularly	> 6 months	ministry of health	yes	4	every body	every body	bite	no answer	4	0	yes	channels	cleaning	fever	self medication	self medication	pharmacy
Ngoa Ekelle	SNEC Emia	24	F	no answer	civil servant	no answer	no answer	no answer	4	2	moustiquoes	no	regularly	> 6 months	ministry of health	yes	3	every body	every body	bite	no answer	0	3	yes	water / swamp	no answer	fever/loss appetite	hospital	hospital	pharmacy
Ngoa Ekelle	SNEC Emia	25	M	university	civil servant	no answer	tap water	cement	5	1	moustiquoes	yes	regularly	> 6 months	ministry of health	no	2	Parents	Parents	malaria	chaleur	2	0	yes	channels	no answer	fever/tiredness/vomiting	self medication	self medication	pharmacy		60000
Ngoa Ekelle	SNEC Emia	26	F	form 5 to upper sixth	Small business	form 5 to upper sixth	tap water/well	cement	5	2	dirty/moustiquoes	yes	regularly	> 6 months	ministry of health	yes	2	every body	every body	bite/malaria	no answer	1	1	yes	standing water	cleaning	fever/vomiting	self medication/hospital/pha	self medication	pharmacy/post/trad		20000
Ngoa Ekelle	SNEC Emia	27	M	form 5 to upper sixth	Small business	university	tap water/well	cement	2	0	moustiquoes	yes	regularly	> 6 months	ministry of health	yes	1	every body	every body	bite	no answer	1	0	yes	channels/standing water	cleaning	fever/headache	self medication/hospital/pha	self medication	pharmacy/post/trad
Ngoa Ekelle	SNEC Emia	28	M	form 1 to form 4	Small business	form 1 to form 4	tap water/well	wood	4	2	moustiquoes	yes	regularly	> 6 months	ministry of health	yes	2	every body	every body	bite	no answer	2	0	yes	dirty water	cleaning	fever/headache	pha/self medication/hospital	self medication	pharmacy/post/trad
Ngoa Ekelle	SNEC Emia	29	M	university	civil servant	university	tap water	cement	4	0	moustiquoes	yes	regularly	> 6 months	ministry of health	yes	3	every body	every body	malaria	no answer	3	0	yes	standing water	cleaning	fever	hospital/pha	hospital	pharmacy/traditional doctors
Ngoa Ekelle	SNEC Emia	30	F	no answer	civil servant	form 5 to upper sixth	tap water	cement	1	0	moustiquoes	yes	regularly	> 2 years	ministry of health	yes	1	every body	every body	bite	no answer	1	0	yes	standing water/garbage	cleaning	fever/headache	hospital	hospital	pharmacy		18000
Ngoa Ekelle	SNEC Emia	31	F	university	civil servant	university	tap water/well	cement	9	1	moustiquoes	yes	no answer	> 2 years	buying	yes	3	every body	Parents	bite	chaleur	2	1	yes	water / swamp	cleaning	fever/headache	self medication/hospital	self medication	pharmacy/post	30000	40000
Ngoa Ekelle	SNEC Emia	32	F	form 5 to upper sixth	Small business	no answer	tap water/well	cement	7	1	no answer	yes	regularly	> 6 months	ministry of health	yes	2	every body	every body	bite	no answer	1	1	yes	dirty water	sweeping	fever	self medication/hospital	self medication	pharmacy/post
Ngoa Ekelle	SNEC Emia	33	M	no answer	civil servant	primary	tap water/well/natural source	cement	6	1	moustiquoes	yes	regularly	> 6 months	ministry of health	yes	2	every body	every body	bite	no answer	3	0	no	no answer	no answer	tiredness	pha/self medication/hospital	self medication	pharmacy/post/trad
Ngoa Ekelle	SNEC Emia	34	F	no answer	civil servant	form 5 to upper sixth	tap water	cement	6	1	moustiquoes	no	regularly	> 6 months	ministry of health	yes	2	every body	every body	bite/malaria	no answer	2	0	yes	garbage	nothing	fever/stiffness	self medication/hospital	self medication	pharmacy
Ngoa Ekelle	SNEC Emia	35	F	form 1 to form 4	civil servant	form 1 to form 4	tap water/well	cement	6	2	no answer	yes	regularly	> 6 months	ministry of health	yes	2	every body	every body	malaria	no answer	2	0	yes	garbage	nothing	fever/stiffness	self medication/hospital	self medication	pharmacy
Ngoa Ekelle	SNEC Emia	36	F	no answer	civil servant	university	tap water	cement	4	0	moustiquoes/cold	no	regularly	> 6 months	ministry of health	yes	4	every body	every body	bite/cold	no answer	4	0	yes	garbage	no answer	fever/stiffness/headache	self medication/hospital	self medication	pharmacy/post
Ngoa Ekelle	SNEC Emia	37	F	university	civil servant	university	tap water	cement	7	2	moustiquoes	yes	regularly	> 6 months	ministry of health	yes	3	every body	every body	bite	no answer	3	0	yes	standing water/channels	no answer	fever/tiredness	self medication/hospital	self medication	pharmacy
Ngoa Ekelle	SNEC Emia	38	F	no answer	housewife	university	tap water	cement	10	1	female anophele	yes	regularly	> 6 months	ministry of health	yes	6	no answer	no answer	bite/malaria	no answer	4	2	yes	standing water	evacuation	fever/headache	self medication/hospital	self medication	pharmacy
Ngoa Ekelle	SNEC Emia	39	M	no answer	Small business	no answer	tap water	cement	1	0	no answer	yes	no answer	no answer	no answer	no answer		no answer	no answer		chaleur			no	standing water	evacuation	headache/loss appetite	hospital	hospital	pharmacy
Ngoa Ekelle	SNEC Emia	40	M	form 1 to form 4	civil servant	form 1 to form 4	tap water	cement	3	1	moustiquoes	yes	no answer	no answer	no answer	no answer		no answer	no answer		chaleur			yes	channels	cleaning	fever/tiredness	self medication/hospital	self medication	pharmacy/post	300000	20000
Ngoa Ekelle	SNEC Emia	41	F	no answer	Small business	no answer	tap water	cement	10	0	no answer	yes	regularly	> 6 months	ministry of health	yes	3	every body	every body	bite	no answer	3	0	yes	dirty water	no answer	fever/headache	hospital	hospital	pharmacy
Ngoa Ekelle	SNEC Emia	42	F	university	student	no answer	tap water	cement	2	0	no answer	yes	no answer	no answer	no answer	no answer		no answer	no answer		Pas de MILDA			yes	standing water	sweeping	no answer		no answer	no answer
Ngoa Ekelle	SNEC Emia	43	F	no answer	Small business	no answer	tap water	cement	8	1	no answer	yes	regularly	> 6 months	ministry of health	yes	3	every body	every body	bite	no answer	3	0	no	no answer	cleaning	fever	hospital/pha	hospital	pharmacy/traditional doctors
Ngoa Ekelle	SNEC Emia	44	F	no answer	Small business	form 1 to form 4	tap water	cement	5	1	moustiquoes	no answer	regularly	> 6 months	ministry of health	yes	2	every body	every body	malaria	no answer	3	0	yes	garbage	no answer	headache/stiffness	self medication/hospital/pha	self medication	pharmacy/traditional doctors		50000
Ngoa Ekelle	SNEC Emia	45	F	no answer	housewife	no answer	tap water/well	wood	6	2	moustiquoes	no	regularly	> 6 months	ministry of health	yes	2	Parents	every body	bite/malaria	oubli	3	0	yes	standing water	cleaning	fever/headache	self medication/hospital	self medication	pharmacy/post		1000
Ngoa Ekelle	SNEC Emia	46	F	no answer	housewife	no answer	tap water	wood	5	0	no answer	yes	regularly	> 6 months	ministry of health	yes	2	every body	every body	bite	no answer	0	2	no	no answer	sweeping	headache/stiffness	self medication/hospital	self medication	pharmacy
Ngoa Ekelle	SNEC Emia	47	M	university	student	university	tap water/well	cement	4	0	female anophele	yes	regularly	> 6 months	ministry of health	yes	2	every body	every body	bite	no answer	1	1	yes	garbage	cleaning	headache/stomach aches/tiredness	self medication/hospital	self medication	pharmacy		36300
Ngoa Ekelle	SNEC Emia	48	F	no answer	Small business	form 1 to form 4	tap water/well	wood	6	2	moustiquoes	yes	regularly	> 6 months	ministry of health	yes	2	every body	every body	malaria	no answer	2	0	yes	channelS/dirty place/garbage	sweeping	fever	hospital	hospital	pharmacy
Ngoa Ekelle	SNEC Emia	49	F	no answer	Small business	no answer	tap water/well	cement	4	0	moustiquoes/dirty water	yes	regularly	> 2 years	ministry of health	yes	2	every body	every body	bite	no answer	2	0	yes	grass	nothing	fever/headache	self medication/hospital	self medication	pharmacy/post		15000
Ngoa Ekelle	SNEC Emia	50	F	university	student	university	tap water/well	cement	3	1	moustiquoes	yes	regularly	> 6 months	ministry of health	yes	1	every body	every body	malaria	no answer	1	0	yes	standing water/channels	cleaning	fever/tiredness	hospital	hospital	pharmacy		40000
Obili	Gp Melen	1	F	no answer	Small business	primary	tap water	cement	6	2	no answer	no	regularly	> 6 months	ministry of health	yes	2	every body	every body	bite	no answer	0	2	no	no answer	no answer	fever/headache	self medication/pha	self medication	post
Obili	Gp Melen	2	F	form 5 to upper sixth	civil servant	form 1 to form 4	tap water	cement	4	2	moustiquoes	yes	regularly	> 6 months	ministry of health	yes	4	every body	every body	bite	no answer	4	0	yes	standing water	no answer	fever/headache/vomiting	hospital/pha	hospital	pharmacy
Obili	Gp Melen	3	M	form 1 to form 4	Small business	form 1 to form 4	tap water	cement	3	1	moustiquoes	yes	regularly	> 6 months	ministry of health	yes	1	every body	every body	bite	no answer	1	0	no	no answer	sweeping	headache	self medication/hospital	self medication	post
Obili	Gp Melen	4	M	university	student	university	tap water	cement	2	0	moustiquoes	yes	regularly	> 1 year	ministry of health	yes	1	nobody	every body	bite	chaleur	1	0	yes	standing water/grass	sweeping	fever/headache	self medication	self medication	pharmacy		1250
Obili	Gp Melen	5	F	form 1 to form 4	Small business	form 1 to form 4	tap water	cement	5	0	moustiquoes	yes	no answer	no answer	no answer	no answer		no answer	no answer		pas d'espace			yes	water /grass	cleaning	headache/stiffness	self medication/hospital	self medication	pharmacy/hospital
Obili	Gp Melen	6	M	university	student	university	tap water	cement	2	0	moustiquoes	yes	no answer	> 1 year	donation	yes	1	every body	every body	bite	no answer	0	1	yes	dirty water	nothing	stiffness/headache/fever	self medication	self medication	post
Obili	Gp Melen	7	F	university	civil servant	form 5 to upper sixth	tap water	cement	4	1	moustiquoes	yes	regularly	> 6 months	ministry of health	yes	3	every body	every body	malaria	no answer	3	0	yes	water /channels	cleaning	tiredness/fever/stomach aches	self medication/hospital	self medication	pharmacy
Obili	Gp Melen	8	F	primary	housewife	no answer	tap water	mix	3	0	moustiquoes	no	regularly	> 6 months	ministry of health	yes	1	every body	every body	malaria	no answer	1	0	yes	dirty water	no answer	fever/stiffness	hospital	hospital	pharmacy
Obili	Gp Melen	9	M	university	Small business	no answer	tap water	cement	3	1	moustiquoes	no	regularly	> 6 months	ministry of health	yes	2	every body	every body	bite	no answer	2	0	yes	standing water	no answer	fever	self medication/hospital	self medication	pharmacy
Obili	Gp Melen	10	M	university	civil servant	university	tap water	cement	1	0	moustiquoes	no answer	no answer	no answer	no answer	no answer		no answer	no answer		Pas de MILDA			yes	standing water	no answer	fever/headache	hospital	hospital	pharmacy
Obili	Gp Melen	11	F	primary	civil servant	no answer	tap water	cement	5	2	no answer	yes	no answer	no answer	no answer	no answer		no answer	no answer		Pas de MILDA			yes	standing water	no answer	fever/stiffness	hospital	hospital	pharmacy
Obili	Gp Melen	12	F	university	student	university	tap water	cement	2	1	female anophele	yes	regularly	> 1 year	ministry of health	yes	1	every body	every body	malaria	no answer	1	0	yes	standing water	evacuation	fever	hospital	hospital	pharmacy
Obili	Gp Melen	13	M	no answer	civil servant	university	tap water	cement	6	2	moustiquoes	yes	regularly	> 6 months	ministry of health	yes	6	every body	every body	malaria	no answer	6	0	yes	dirty water	no answer	fever/headache	self medication	self medication	pharmacy/post
Obili	Gp Melen	14	F	university	civil servant	no answer	tap water	cement	8	1	female anophele	yes	regularly	> 6 months	ministry of health	yes	5	every body	every body	bite	no answer	5	0	yes	standing water	no answer	stiffness/headache/vomiting	self medication/pha	self medication	pharmacy
Obili	Gp Melen	15	F	no answer	Small business	form 5 to upper sixth	tap water	cement	6	1	moustiquoes	no	regularly	> 6 months	ministry of health	yes	2	every body	every body	bite	no answer	2	0	yes	dirty water/garbage	no answer	fever	self medication	self medication	post
Obili	Gp Melen	16	F	form 1 to form 4	no answer	form 1 to form 4	tap water	cement	1	0	female anophele	no	regularly	> 6 months	ministry of health/buying	yes	1	every body	every body	malaria	no answer	0	1	yes	dirty water	cleaning	fever/headache	self medication	self medication	pharmacy
Obili	Gp Melen	17	M	no answer	civil servant	no answer	tap water	cement	1	0	no answer	yes	no answer	no answer	no answer	no answer		no answer	no answer		Pas de MILDA			no	no answer	no answer	no answer		no answer	no answer
Obili	Gp Melen	18	M	no answer	Small business	no answer	tap water	cement	2	0	no answer	no answer	no answer	no answer	no answer	yes		no answer	no answer		Pas de MILDA			yes	dirty water	nothing	no answer		no answer	no answer
Obili	Gp Melen	19	F	form 1 to form 4	housewife	university	tap water	cement	5	1	no answer	yes	regularly	> 6 months	ministry of health	yes	3	every body	every body	malaria	no answer	3	0	yes	standing water	sweeping	fever	self medication/hospital	self medication	pharmacy
Obili	Gp Melen	20	F	no answer	Small business	primary	tap water	wood	3	0	no answer	yes	regularly	> 6 months	ministry of health	yes	2	every body	every body		no answer	1	1	yes	channels	sweeping	tiredness	hospital	hospital	pharmacy
Obili	Gp Melen	21	M	form 1 to form 4	Small business	form 1 to form 4	tap water	cement	1	0	moustiquoes	yes	regularly	> 6 months	ministry of health	yes	1	every body	every body	bite	no answer	1	0	yes	channels	cleaning	no answer	self medication	self medication	pharmacy
Obili	Gp Melen	22	F	form 5 to upper sixth	Small business	no answer	tap water	cement	5	0	moustiquoes	yes	regularly	> 1 year	buying	yes	1	Parents/children	Parents/children	bite	Pas de MILDA	0	1	yes	dirty channels/standing water	cleaning	fever/headache	hospital/pha	hospital	pharmacy		100000
Obili	Gp Melen	23	M	form 5 to upper sixth	Small business	form 5 to upper sixth	tap water	cement	3	0	moustiquoes	yes	no answer	no answer	no answer	no answer		no answer	no answer		Pas de MILDA			yes	channels	no answer	headache/stiffness	self medication/pha	self medication	post
Obili	Gp Melen	24	F	form 5 to upper sixth	civil servant	form 5 to upper sixth	tap water	cement	3	0	moustiquoes	yes	regularly	> 1 year	ministry of health	yes	2	every body	every body	bite	no answer	2	0	yes	dirty water	cleaning	tiredness/headache/fever	hospital	hospital	pharmacy
Obili	Gp Melen	25	M	form 5 to upper sixth	civil servant	form 5 to upper sixth	tap water/drilling	cement	3	0	moustiquoes	no	regularly	> 6 months	ministry of health	yes	2	every body	every body	bite	no answer	2	0	yes	garbage	evacuation	fever/headache	hospital	hospital	pharmacy
Obili	Gp Melen	26	M	no answer	civil servant	no answer	tap water	mud	1	0	no answer	yes	dry season	> 6 months	ministry of health	yes	1	every body	every body	bite	no answer	1	0	no	no answer	evacuation	fever/headache		no answer	no answer
Obili	Gp Melen	27	F	form 1 to form 4	Small business	form 1 to form 4	tap water	cement	5	2	moustiquoes	yes	regularly	> 6 months	ministry of health	yes	1	every body	every body	bite/malaria	no answer	1	0	yes	channels/garbage	sweeping	fever	self medication/hospital	self medication	pharmacy
Obili	Gp Melen	28	M	no answer	civil servant	university	tap water	cement	5	0	moustiquoes	yes	regularly	> 6 months	ministry of health	yes	2	every body	every body	bite	no answer	2	0	yes	water /garbage	cleaning	fever/headache	pha/hospital/self medication	self medication	no answer		8000
Obili	Gp Melen	29	F	no answer	housewife	no answer	tap water/well	cement	6	2	moustiquoes	yes	regularly	> 2 years	ministry of health	yes	2	every body	every body	bite	no answer	1	1	yes	channels/garbage	sweeping	fever	self medication/hospital	self medication	pharmacy
Obili	Gp Melen	30	F	no answer	Small business	no answer	tap water	cement	3	1	pool of water/dirty	no	regularly	> 6 months	ministry of health	yes	1	every body	every body	bite/malaria	no answer	1	0	yes	water /garbage	evacuation	fever/headache	hospital	hospital	pharmacy
Obili	Gp Melen	31	M	university	student	university	tap water	cement	1	0	no answer	no	regularly	> 6 months	ministry of health	yes	1	every body	every body	malaria	no answer	1	0	no	no answer	nothing	stiffness	self medication/hospital	self medication	pharmacy/post
Obili	Gp Melen	32	M	no answer	Small business	university	tap water	cement	6	2	moustiquoes	yes	regularly	> 6 months	ministry of health	yes	2	children	every body	bite	no answer	4	0	no answer	standing water	nothing	fever/headache	self medication/hospital	self medication	pharmacy		10000
Obili	Gp Melen	33	F	form 1 to form 4	Small business	form 1 to form 4	tap water	cement	11	2	moustiquoes	yes	regularly	> 6 months	ministry of health	yes	2	every body	every body	bite	no answer	2	0	yes	channels/grass	sweeping	headache/stiffness	hospital	hospital	pharmacy		15000
Obili	Gp Melen	34	F	no answer	civil servant	form 1 to form 4	tap water	cement	4	1	moustiquoes	no answer	regularly	> 6 months	ministry of health	yes	1	every body	every body	malaria	no answer	1	0	no	no answer	sweeping	no answer	self medication/hospital	self medication	pharmacy/post
Obili	Gp Melen	35	F	no answer	Small business	form 1 to form 4	tap water	cement	5	1	moustiquoes	no answer	regularly	> 6 months	ministry of health	yes	2	<5 years	< 5 years	malaria	no answer	2	0	yes	dirty environment	no answer	tiredness	self medication/hospital	self medication	pharmacy/post
Obili	Gp Melen	36	M	no answer	civil servant	form 1 to form 4	tap water	cement	4	0	moustiquoes	yes	regularly	> 6 months	ministry of health	yes	4	every body	Parents	bite	oubli	4	0	yes	standing water	cleaning	fever/stomach aches	hospital	hospital	pharmacy
Obili	Gp Melen	37	F	no answer	civil servant	university	tap water	cement	7	2	moustiquoes	no answer	regularly	> 6 months	ministry of health	no	4	every body	Parents	bite	chaleur	4	0	yes	channels/standing water	cleaning	fever	hospital	hospital	pharmacy
Obili	Gp Melen	38	M	no answer	student	university	tap water	cement	2	0	channels	yes	regularly	> 6 months	ministry of health	yes	1	every body	every body	bite	no answer	0	1	yes	channels	nothing	headache/loss appetite	self medication/hospital	self medication	pharmacy
Obili	Gp Melen	39	F	no answer	civil servant	no answer	tap water	cement	2	1	moustiquoes	yes	regularly	> 6 months	ministry of health	yes	1	every body	every body	malaria	no answer	1	0	no	no answer	nothing	vomiting/headache	hospital	hospital	pharmacy
Obili	Gp Melen	40	F	no answer	housewife	form 5 to upper sixth	tap water	cement	2	0	moustiquoes	yes	regularly	< 6 months	ministry of health	yes	1	Parents	Parents	bite	oubli	1	0	yes	standing water	sweeping	fever/stiffness	hospital	hospital	pharmacy
Obili	Gp Melen	41	F	no answer	civil servant	no answer	tap water	cement	4	0	no answer	yes	regularly	> 6 months	ministry of health	yes	2	every body	every body	bite/malaria	no answer	2	0	no	no answer	cleaning	stiffness	hospital	hospital	pharmacy
Obili	Gp Melen	42	M	no answer	Small business	no answer	tap water	cement	7	1	female anophele	no	regularly	> 2 years	ministry of health	no	1	Parents	Parents	bite	pas d'espace	1	0	yes	channels	no answer	anorexia	hospital	hospital	pharmacy
Obili	Gp Melen	43	F	no answer	housewife	no answer	tap water	cement	5	0	female anophele	yes	regularly	> 2 years	ministry of health	no	2	no answer	Parents	bite	chaleur	2	0	yes	channels	no answer	headache/stiffness	hospital	hospital	pharmacy
Obili	Gp Melen	44	M	no answer	civil servant	form 1 to form 4	tap water	cement	5	1	no answer	yes	regularly	> 6 months	ministry of health	yes	2	no answer	Parents	bite	Pas de MILDA	0	1	no	no answer	no answer	tiredness/headache	hospital	hospital	pharmacy
Obili	Gp Melen	45	F	no answer	civil servant	form 5 to upper sixth	tap water	cement	6	1	dirty	yes	regularly	no answer	no answer	yes	3	every body	every body	bite	no answer	1	2	yes	standing water	cleaning	fever	self medication/hospital	self medication	pharmacy/post
Obili	Gp Melen	46	F	no answer	Small business	university	tap water	cement	5	1	no answer	yes	regularly	> 6 months	ministry of health	yes	2	every body	every body	malaria	no answer	2	0	no	no answer	nothing	fever/headache	self medication/hospital	self medication	pharmacy/post
Obili	Gp Melen	47	F	no answer	civil servant	form 5 to upper sixth	tap water	cement	15	6	moustiquoes	yes	regularly	> 6 months	ministry of health	yes	8	every body	every body	bite	no answer	8	0	yes	dirty water	sweeping	fever/headache	self medication/hospital/pha	self medication	pharmacy/post/trad		88000
Obili	Gp Melen	48	M	no answer	housewife	university	tap water	cement	6	2	moustiquoes	yes	regularly	> 6 months	ministry of health	yes	3	every body	every body	bite	no answer	3	0	yes	channels	sweeping	tiredness/headache	self medication/hospital/pha	self medication	pharmacy/post/trad
Obili	Gp Melen	49	M	no answer	student	university	tap water	cement	2	0	moustiquoes	yes	regularly	> 6 months	ministry of health	yes	1	every body	every body	malaria	no answer	1	0	yes	garbage	no answer	no answer	hospital	hospital	pharmacy
Obili	Gp Melen	50	M	no answer	Small business	university	tap water	cement	7	2	female anophele	yes	regularly	> 6 months	ministry of health	yes	4	every body	every body	bite	no answer	4	0	yes	channels	nothing	fever/vomiting	self medication/hospital	self medication	pharmacy/post
Nkoldongo	Nkoldon N R	1	M	primary	Small business	primary	tap water	wood	8	5	female anophele	yes	regularly	> 2 years	ministry of health	yes	4	no answer	every body	bite	no answer	0	4	yes	Marres d'water x/standing waters	evacuation	fever/tiredness/headache	self medicationication/hospital	self medication	post
Nkoldongo	Nkoldon N R	2	F	university	civil servant	university	tap water	cement	5	0	female anophele	yes	regularly	> 2 years	ministry of health	no	3	nobody	no answer	bite	chaleur	0	3	yes	channels	cleaning	stomach aches/ headache	self medicationication/hospital	self medication	pharmacy
Nkoldongo	Nkoldon N R	3	F	primary	housewife	primary	tap water/well	cement	8	0	moustiquoes	yes	regularly	> 2 years	ministry of health	no	7	Parents	every body	malaria	chaleur/oubli	0	7	yes	channels	cleaning	fever/headache/stomach aches	self medicationication/hospital	self medication	pharmacy		20000
Nkoldongo	Nkoldon N R	4	no answer	primary	housewife	primary	drilling/well	cement	11	3	moustiquoes	yes	regularly	> 2 years	buying	no	2	Parents/children	Parents/children	bite	Pas de MILDA	1	1	yes	channels	sweeping	fever/headache	self medication	self medication	post		10000
Nkoldongo	Nkoldon N R	5	F	primary	civil servant	primary	tap water/well	cement	7	2	moustiquoes/ dirty water	yes	regularly	> 2 years	ministry of health	yes	10	every body	every body	malaria	oubli	0	10	no	no answer	cleaning	fever	hospital	hospital	pharmacy/hospital/clinical		15000
Nkoldongo	Nkoldon N R	6	F	form 1 to form 4	Small business	form 1 to form 4	tap water/well	wood	4	0	moustiquoes	yes	regularly	> 2 years	ministry of health	yes	1	every body	parents/<5 years	bite	Pas de MILDA	1	0	yes	channels	cleaning	fever	self medicationication/hospital	self medication	post		10000
Nkoldongo	Nkoldon N R	7	F	no answer	Small business	primary	well	wood	3	1	female anophele	yes	regularly	> 2 years	ministry of health	yes	1	every body	every body	bite/malaria	no answer	1	0	yes	channels /toilet	sweeping	fever/ stomach aches	hospital	hospital	pharmacy		50000
Nkoldongo	Nkoldon N R	8	M	university	civil servant	university	tap water/natural source	mix	12	4	moustiquoes	yes	regularly	> 2 years	ministry of health	yes	6	every body	every body	bite/malaria	no answer		6	yes	channels/pool of water	cleaning	fever/tiredness/cold/stiffness	self medicationication/hospital	self medication	pharmacy		90000
Nkoldongo	Nkoldon N R	9	F	no answer	Small business	no answer	tap water/well	wood	2	0	no answer	yes	no answer	no answer	no answer	no answer		no answer	no answer	no answer	no answer			yes	toilet	no answer	vomiting/headache/frièvre	self medicationication/hospital	self medication	pharmacy
Nkoldongo	Nkoldon N R	10	F	no answer	no answer	no answer	no answer	wood	3	0	no answer	yes	regularly	> 2 years	ministry of health	yes	1	every body	Parents	bite	Pas de MILDA	1	0	no	no answer	no answer	stiffness	self medicationication/hospital	self medication	post
Nkoldongo	Nkoldon N R	11	M	form 1 to form 4	Small business	form 1 to form 4	tap water/well	wood	10	1	female anophele	yes	regularly	> 2 years	ministry of health	yes	4	every body	children	bite	chaleur	4	0	yes	channels	treated	stiffness/fever	hospital	hospital	pharmacy
Nkoldongo	Nkoldon N R	12	F	form 5 to upper sixth	civil servant	form 5 to upper sixth	tap water/well	cement	6	2	moustiquoes	yes	regularly	> 2 years	ministry of health	no	2	Parents	parents/<5 years	bite	chaleur		2	yes	channels	sweeping	fever	self medicationication/hospital	self medication	pharmacy		40000
Nkoldongo	Nkoldon N R	13	F	form 5 to upper sixth	Small business	form 5 to upper sixth	tap water/well	mix	6	2	moustiquoes	yes	regularly	< 6 months	ministry of health	yes	3	every body	Parents	bite	oubli	0	3	yes	Marres d'water x	sweeping	fever	self medicationication/hospital	self medication	pharmacy/post
Nkoldongo	Nkoldon N R	14	F	form 5 to upper sixth	Small business	form 5 to upper sixth	tap water/well	cement	6	1	dirty water	yes	regularly	> 2 years	ministry of health	yes	2	every body	every body	bite	no answer		2	yes	Marres d'water x/standing waters	sweeping	fever/ tiredness	self medicationication/hospital	self medication	pharmacy		3000
Nkoldongo	Nkoldon N R	15	F	university	civil servant	form 5 to upper sixth	tap water/drilling	wood	13	3	moustiquoes	yes	regularly	> 1 year	ministry of health	yes	8	every body	every body	bite/malaria	no answer		9	yes	channels	treated	fever/headache/stiffness	self medicationication/hospital	self medication	pharmacy		75000
Nkoldongo	Nkoldon N R	16	F	primary	Small business	primary	tap water/well	cement	11	4	moustiquoes	yes	regularly	> 2 years	ministry of health	yes	5	every body	every body	bite	no answer	0	5	yes	channels	sweeping	fever/headache	self medicationication/hospital	self medication	pharmacy/post
Nkoldongo	Nkoldon N R	17	M	university	civil servant	university	tap water/well	cement	2	0	female anophele	yes	regularly	> 2 years	ministry of health	yes	2	every body	every body	bite/malaria	no answer	0	2	yes	standing water/dirty	no answer	fever/tiredness/stiffness	hospital	hospital	pharmacy		5500
Nkoldongo	Nkoldon N R	18	M	university	civil servant	university	tap water	cement	6	3	female anophele	yes	regularly	< 6 months	ministry of health	yes	4	every body	every body	bite/malaria/song	no answer	0	4	yes	water source/channels	no answer	fever	hospital	hospital	pharmacy	52000	300000
Nkoldongo	Nkoldon N R	19	F	no answer	Small business	university	tap water/well	cement	10	3	moustiquoes	yes	regularly	< 6 months	ministry of health	yes	3	every body	every body	bite/malaria/song	chaleur	0	3	yes	channels/pool of water	sweeping	fever/headache	self medication	self medication	pharmacy	25000	200000
Nkoldongo	Nkoldon N R	20	M	no answer	Small business	form 1 to form 4	tap water/well	cement	5	0	moustiquoes	yes	regularly	< 6 months	ministry of health	yes	3	every body	every body	bite/malaria	chaleur	0	3	yes	channels	cleaning/evacuation	fever/headache	self medication	self medication	post		200000
Nkoldongo	Nkoldon N R	21	M	primary	Small business	primary	tap water/well	cement	9	2	moustiquoes	yes	dry season	> 6 months	ministry of health	yes	4	every body	every body	bite/malaria/song	chaleur	0	4	yes	Marres d'water x/grass	draining	fever	self medication	self medication	pharmacy/post	13500	70000
Nkoldongo	Nkoldon N R	22	M	university	Small business	university	tap water/well	wood	4	0	moustiquoes	yes	regularly	< 6 months	ministry of health	no	1	Parents	children	malaria	chaleur	0	1	yes	Marres d'water x	draining	fever/headache	self medication	self medication	pharmacy	15000	100000
Nkoldongo	Nkoldon N R	23	no answer	no answer	civil servant	no answer	tap water/well	cement	7	0	moustiquoes/ dirty water	yes	regularly	< 6 months	ministry of health	yes	4	every body	every body	no answer	no answer		4	no	no answer	remblai	stomach aches/fever/headache	hospital	hospital	pharmacy
Nkoldongo	Nkoldon N R	24	M	no answer	civil servant	form 1 to form 4	tap water	cement	10	0	moustiquoes	yes	regularly	> 2 years	ministry of health	yes	6	every body	every body	bite	no answer	6	0	yes	channels/pool of water	draining/sweeping	fever	hospital	hospital	no answer		300000
Nkoldongo	Nkoldon N R	25	F	form 1 to form 4	civil servant	form 1 to form 4	well	wood	7	1	female anophele	yes	dry season	> 6 months	ministry of health	yes	4	every body	every body	bite/malaria	chaleur	0	4	yes	water source/standing water	treated	headache/fever/vomiting/stomach aches	self medication	self medication	pharmacy	20000	300000
Nkoldongo	Nkoldon N R	26	F	no answer	no answer	no answer	tap water/well	cement	4	2	no answer	yes	dry season	> 1 year	ministry of health	yes	1	children	< 5 years	no answer	chaleur	0	1	yes	channels	no answer	vomiting/fever	hospital	hospital	pharmacy
Nkoldongo	Nkoldon N R	27	M	primary	housewife	primary	tap water	cement	6	1	moustiquoes	yes	regularly	> 2 years	ministry of health	yes	5	every body	every body	bite/malaria	no answer	0	5	no	no answer	draining	no answer	self medication	self medication	pharmacy/post
Nkoldongo	Nkoldon N R	28	M	no answer	Small business	form 1 to form 4	well	wood	5	1	no answer	yes	regularly	> 1 year	ministry of health	no	1	every body	parents/<5 years	malaria	no answer	0	1	yes	channels	sweeping	fever	self medication	self medication	post	40000	30000
Nkoldongo	Nkoldon N R	29	F	no answer	housewife	no answer	tap water/well	cement	9	3	female anophele	yes	regularly	< 6 months	ministry of health	yes	6	every body	every body	bite/malaria	chaleur	1	5	yes	water source/channels	sweeping	fever/headache/stiffness	self medicationication/hospital	self medication	pharmacy		50000
Nkoldongo	Nkoldon N R	30	M	no answer	Small business	no answer	tap water/well	mix	30	7	moustiquoes	yes	regularly	< 6 months	ministry of health	yes	5	every body	every body	bite/malaria	no answer	0	5	yes	Marres d'water /water source	draining	fever	self medication	self medication	pharmacy/post		300000
Nkoldongo	Nkoldon N R	31	F	form 1 to form 4	Small business	form 1 to form 4	tap water/well	wood	7	1	moustiquoes	yes	regularly	< 6 months	ministry of health	yes	3	Parents	Parents	bite/malaria	chaleur	0	3	yes	channels	cleaning	fever/tiredness	self medication	self medication	pharmacy/post		52500
Nkoldongo	Nkoldon N R	32	F	form 5 to upper sixth	Small business	form 5 to upper sixth	tap water/well	cement	2	1	moustiquoes	yes	regularly	< 6 months	ministry of health	yes	2	every body	every body	bite/malaria	chaleur	0	2	yes	standing water/dirty	no answer	vomiting/fever	self medication	self medication	pharmacy/post		12000
Nkoldongo	Nkoldon N R	33	F	no answer	civil servant	no answer	tap water	cement	6	3	moustiquoes	yes	regularly	< 6 months	ministry of health	yes	4	every body	every body	bite/malaria	no answer	0	4	yes	water source/grass/dirty	draining	fever/headache	self medication	self medication	pharmacy		25000
Nkoldongo	Nkoldon N R	34	F	no answer	civil servant	university	tap water	cement	5	1	moustiquoes	yes	regularly	< 6 months	ministry of health	yes	3	every body	every body	malaria	no answer	0	3	yes	dirty	cleaning	fever/headache	hospital	hospital	pharmacy
Nkoldongo	Nkoldon N R	35	M	form 5 to upper sixth	Small business	form 5 to upper sixth	tap water	wood	8	1	moustiquoes/ dirty water	yes	regularly	> 2 years	ministry of health	yes	3	every body	every body	malaria	no answer	1	2	yes	standing water/dirty	evacuation/sweeping	fever/headache	self medication/hospital/traditional pharmacopeia	self medication	pharmacy		300000
Nkoldongo	Nkoldon N R	36	F	form 1 to form 4	Small business	form 1 to form 4	tap water	wood	13	2	moustiquoes/ dirty water	yes	no answer	< 6 months	ministry of health	yes	4	every body	every body	bite/malaria	no answer	0	4	yes	Marécage	cleaning/treated	fever/headache	self medication/hospital/traditional pharmacopeia	self medication	post
Nkoldongo	Nkoldon N R	37	M	no answer	Small business	university	tap water	cement	10	5	moustiquoes	yes	regularly	< 6 months	ministry of health	yes	5	every body	every body	malaria	no answer	2	3	yes	channels/grass/dirty	evacuation	fever/headache	self medicationication/hospital	self medication	pharmacy/post		110000
Nkoldongo	Nkoldon N R	38	M	no answer	Small business	no answer	well	mud	5	0	moustiquoes/female anophele	no answer	no answer	no answer	no answer	no answer		no answer	nobody	no answer	no answer			yes	standing water	no answer	no answer		no answer	no answer
Nkoldongo	Nkoldon N R	39	M	university	civil servant	university	tap water/well	cement	14	1	moustiquoes	yes	regularly	> 6 months	ministry of health	yes	10	every body	every body	bite/malaria	chaleur	0	10	yes	channels/pool of water	evacuation	fever/headache/stiffness	hospital	hospital	pharmacy	4500	140000
Nkoldongo	Nkoldon N R	40	M	form 5 to upper sixth	Small business	form 5 to upper sixth	tap water/well	wood	3	0	moustiquoes	yes	regularly	> 6 months	ministry of health	yes	3	Parents	every body	no answer	no answer	0	3	no	no answer	no answer	fever	self medicationication/hospital	self medication	pharmacy/post
Nkoldongo	Nkoldon N R	41	F	form 1 to form 4	Small business	form 1 to form 4	tap water/well	wood	13	2	moustiquoes	yes	regularly	> 6 months	ministry of health	yes	5	every body	every body	malaria	no answer	2	3	yes	no answer	sweeping	stiffness/fever	hospital	hospital	pharmacy		300000
Nkoldongo	Nkoldon N R	42	F	no answer	Small business	no answer	tap water/well	wood	3	0	moustiquoes	yes	regularly	> 6 months	ministry of health	yes	1	every body	every body	bite	no answer	1	0	no	Marécage	sweeping	fever	hospital	hospital	pharmacy		50000
Nkoldongo	Nkoldon N R	43	M	university	Small business	form 5 to upper sixth	tap water/well	cement	14	2	female anophele	yes	regularly	> 6 months	ministry of health	no	4	Parents/children	children	malaria	no answer	0	4	yes	water source	draining/evacuation	fever/headache	self medication/hospital/traditional pharmacopeia	self medication	pharmacy/post
Nkoldongo	Nkoldon N R	44	F	no answer	Small business	no answer	tap water	cement	15	2	no answer	yes	regularly	> 6 months	ministry of health	yes		every body	every body	no answer	no answer	0		yes	toilet	no answer	fever/headache	self medicationication/hospital	self medication	post
Nkoldongo	Nkoldon N R	45	F	no answer	civil servant	form 5 to upper sixth	tap water/well	wood	8	1	moustiquoes	yes	regularly	< 6 months	ministry of health	no	4	children	no answer	malaria	Pas de MILDA	0	4	yes	standing water	sweeping	fever/stiffness	self medicationication/hospital	self medication	pharmacy/post
Nkoldongo	Nkoldon N R	46	M	form 1 to form 4	Small business	form 1 to form 4	tap water/well	wood	1	1	moustiquoes	yes	regularly	< 6 months	ministry of health	yes	1	every body	every body	bite/malaria	Pas de MILDA	0	1	yes	standing water	cleaning	fever	self medication/hospital/traditional pharmacopeia	self medication	post
Nkoldongo	Nkoldon N R	47	F	primary	Small business	primary	tap water	wood	4	1	moustiquoes	yes	no answer	no answer	no answer	no answer	0	no answer	nobody	bite	Pas de MILDA			yes	channels/dirty	no answer	fever	hospital	hospital	pharmacy/post
Nkoldongo	Nkoldon N R	48	M	form 1 to form 4	Small business	form 1 to form 4	tap water/well	wood	3	1	moustiquoes	yes	regularly	> 2 years	ministry of health	yes	1	no answer	children	bite	Pas de MILDA	1	0	no answer	grass	sweeping	fever/headache	self medicationication/hospital	self medication	pharmacy/post
Nkoldongo	Nkoldon N R	49	M	university	civil servant	university	tap water/well	wood	3	1	female anophele	yes	regularly	> 6 months	ministry of health	yes	2	every body	every body	malaria	Chaleur	0	2	yes	Marres d'water x	treated	fever/headache	hospital	hospital	pharmacy/post
Nkoldongo	Nkoldon N R	50	F	primary	housewife	primary	tap water/well	wood	9	3	female anophele	yes	regularly	> 2 years	ministry of health	yes	4	every body	every body	bite/malaria	Chaleur	4	0	yes	Marres d'water x	treated	fever/headache	self medicationication/hospital	self medication	pharmacy/post
Nkoldongo	Nkoldon N R	51	M	university	Small business	university	well	no answer	7	4	female anophele	yes	regularly	> 6 months	ministry of health	no	3	children	children	bite/malaria	Chaleur	0	3	yes	Marécage	draining	fever	self medication	self medication	post		200000
Mvog Ada	Mvog Ada	1	M	form 1 to form 4	Small business	university	tap water/well	wood	8	1	moustiquoes	yes	regularly	> 2 years	ministry of health	yes	4	every body	every body	bite/malaria	no answer	0	4	yes	standing water/channels	draining	headache/stiffness	self medicationication/hospital	self medication	post		10000
Mvog Ada	Mvog Ada	2	F	no answer	Small business	no answer	tap water/well	wood	14	3	moustiquoes/ dirty water	yes	regularly	< 6 months	ministry of health	yes	7	every body	every body	bite	no answer	0	7	yes	Marres d'water x	cleaning	fever	hospital	hospital	pharmacy
Mvog Ada	Mvog Ada	3	F	no answer	Small business	no answer	tap water	wood	3	0	moustiquoes	yes	regularly	> 2 years	ministry of health	yes	3	every body	every body	bite	no answer	0	3	yes	Marres d'water x	no answer	vomiting/fever	self medicationication/hospital	self medication	post
Mvog Ada	Mvog Ada	4	F	primary	housewife	primary	tap water/well	wood	6	0	moustiquoes	yes	regularly	> 2 years	ministry of health	yes	4	every body	every body	bite/malaria	no answer	0	4	yes	channels	sweeping/cleaning	fever/headache	self medicationication/hospital	self medication	pharmacy		15000
Mvog Ada	Mvog Ada	5	F	no answer	Small business	primary	tap water/well	wood	5	3	no answer	yes	regularly	< 6 months	ministry of health	yes	2	every body	every body	no answer	no answer	0	2	yes	Marres d'water x	cleaning	vomiting/fever	hospital	hospital	pharmacy		30000
Mvog Ada	Mvog Ada	6	M	form 1 to form 4	Small business	form 1 to form 4	tap water	wood	1	0	moustiquoes	yes	no answer	no answer	no answer	no answer		no answer	no answer	no answer	no answer			yes	dirty water	no answer	fever	self medicationication/hospital	self medication	pharmacy/post
Mvog Ada	Mvog Ada	7	M	form 1 to form 4	Small business	primary	tap water/well	cement	5	2	moustiquoes	yes	no answer	> 2 years	ministry of health	yes	3	every body	every body	bite	no answer	0	3	no	no answer	no answer	fever/tiredness	self medicationication/hospital	self medication	pharmacy		5000
Mvog Ada	Mvog Ada	8	F	form 1 to form 4	Small business	form 1 to form 4	tap water/well	cement	5	2	moustiquoes	yes	regularly	> 1 year	ministry of health/buying	yes	2	every body	every body	malaria	no answer	1	1	yes	swamp/channels	cleaning	fever	self medicationication/hospital	self medication	pharmacy
Mvog Ada	Mvog Ada	9	F	form 5 to upper sixth	Small business	form 5 to upper sixth	tap water/well	wood	5	0	moustiquoes	yes	regularly	< 6 months	ministry of health	yes	4	every body	every body	bite	no answer	0	4	yes	channels/dirty	cleaning	headache	self medicationication/hospital	self medication	pharmacy
Mvog Ada	Mvog Ada	10	F	form 1 to form 4	Small business	form 1 to form 4	well	wood	4	1	moustiquoes	yes	regularly	> 1 year	donation	yes	2	every body	every body	malaria	no answer	0	2	no	no answer	sweeping	fever	hospital	hospital	pharmacy
Mvog Ada	Mvog Ada	11	F	form 1 to form 4	Small business	form 1 to form 4	well	mix	5	2	moustiquoes	yes	regularly	> 2 years	ministry of health	yes	3	every body	every body	malaria	no answer	0	3	no	no answer	no answer	fever	hospital	hospital	pharmacy
Mvog Ada	Mvog Ada	12	F	form 1 to form 4	Small business	form 1 to form 4	well	wood	3	1	moustiquoes	yes	regularly	> 2 years	ministry of health	yes	1	every body	every body	malaria	no answer	0	1	no	no answer	no answer	vomiting/fever	hospital	hospital	pharmacy		30000
Mvog Ada	Mvog Ada	13	F	primary	Small business	primary	well	wood	5	2	moustiquoes	yes	regularly	> 2 years	ministry of health	yes	1	every body	every body	malaria	no answer	1	0	no	dirty	cleaning	fever	self medicationication/hospital	self medication	pharmacy
Mvog Ada	Mvog Ada	14	F	form 1 to form 4	housewife	form 1 to form 4	tap water/well	wood	6	2	moustiquoes	yes	regularly	< 6 months	ministry of health	yes	2	every body	every body	bite	no answer	0	2	yes	Marres d'water /channels	cleaning	fever	self medicationication/hospital	self medication	pharmacy
Mvog Ada	Mvog Ada	15	F	primary	Small business	primary	tap water/well	wood	8	1	moustiquoes	yes	regularly	> 2 years	ministry of health	yes	3	every body	parents/<5 years	bite	no answer	3	1	yes	dirty	cleaning	vomiting/headache/frièvre	self medication/hospital/traditional pharmacopeia	self medication	post
Mvog Ada	Mvog Ada	16	M	no answer	civil servant	no answer	tap water/well	cement	5	1	no answer	yes	regularly	> 6 months	ministry of health	yes	5	every body	every body	bite	no answer	0	5	no	no answer	no answer	fever	hospital	hospital	pharmacy
Mvog Ada	Mvog Ada	17	F	no answer	no answer	no answer	tap water/well	cement	5	2	moustiquoes	yes	regularly	> 6 months	ministry of health	yes	3	every body	every body	no answer	no answer	0	3	no	no answer	no answer	no answer	self medicationication/hospital	self medication	post
Mvog Ada	Mvog Ada	18	F	form 1 to form 4	Small business	form 1 to form 4	tap water	cement	1	1	moustiquoes	yes	regularly	> 1 year	ministry of health	yes	1	every body	every body	no answer	Chaleur	0	1	yes	dirty	no answer	fever/headache	self medicationication/hospital	self medication	pharmacy/post
Mvog Ada	Mvog Ada	19	M	no answer	civil servant	form 1 to form 4	tap water	cement	6	0	moustiquoes	no	regularly	< 6 months	ministry of health	yes	4	every body	every body	bite	no answer	0	4	yes	no answer	no answer	fever/headache	hospital	hospital	pharmacy
Mvog Ada	Mvog Ada	20	F	no answer	civil servant	form 5 to upper sixth	tap water/well	cement	4	1	moustiquoes	yes	regularly	> 6 months	ministry of health	yes	4	every body	every body	bite/malaria	Chaleur	0	4	yes	Marres d'water x	no answer	fever	self medicationication/hospital	self medication	pharmacy/post
Mvog Ada	Mvog Ada	21	F	form 1 to form 4	Small business	form 1 to form 4	tap water/well	wood	7	0	female anophele	yes	regularly	> 6 months	ministry of health	yes	3	every body	every body	bite/malaria	no answer	2	1	yes	Marécage	no answer	fever/headache/stiffness	self medicationication/hospital	self medication	pharmacy/post
Mvog Ada	Mvog Ada	22	F	form 5 to upper sixth	civil servant	form 1 to form 4	tap water/well	cement	6	2	no answer	yes	regularly	> 6 months	ministry of health	yes	2	every body	every body	bite	no answer	0	2	yes	Marécage	no answer	fever/headache/stiffness	self medicationication/hospital	self medication	pharmacy/post
Mvog Ada	Mvog Ada	23	F	form 1 to form 4	Small business	form 5 to upper sixth	tap water/well	cement	5	1	moustiquoes/ dirty water	yes	rainy season	< 6 months	ministry of health	no	1	Parents/children	< 5 years	bite	Chaleur	0	1	yes	dirty water/grass	cleaning	fever/headache/stiffness	self medicationication/hospital	self medication	pharmacy/post
Mvog Ada	Mvog Ada	24	M	primary	Small business	primary	tap water/well	cement	3	0	moustiquoes	yes	rainy season	> 6 months	ministry of health	yes	1	children	children	bite	no answer	0	1	yes	Marres d'water x	no answer	stiffness/tiredness	self medicationication/hospital	self medication	pharmacy/post
Mvog Ada	Mvog Ada	25	M	form 1 to form 4	Small business	form 1 to form 4	tap water/drilling	cement	7	3	moustiquoes	yes	regularly	> 2 years	ministry of health	no	2	every body	parents/<5 years	malaria	Pas de MILDA	0	2	yes	dirty water	evacuation	fever/headache	self medicationication/hospital	self medication	pharmacy/post
Mvog Ada	Mvog Ada	26	F	no answer	Small business	no answer	tap water/well	wood	7	1	no answer	yes	regularly	> 6 months	ministry of health	yes	2	every body	every body	malaria	Chaleur	0	2	yes	no answer	cleaning	stiffness/headache/coloration urinaire	self medication	self medication	pharmacy
Mvog Ada	Mvog Ada	27	F	no answer	Small business	no answer	tap water/well	wood	12	2	moustiquoes	yes	regularly	> 2 years	buying	no	7	Parents	every body	bite	no answer	0	7	yes	channels	treated	fever	self medicationication/hospital	self medication	pharmacy/post
Mvog Ada	Mvog Ada	28	F	form 5 to upper sixth	housewife	form 5 to upper sixth	tap water/well	wood	4	3	moustiquoes	yes	regularly	> 6 months	ministry of health	yes	2	every body	every body	bite	no answer	0	2	yes	Marres d'water /standing water	treated	fever	hospital	hospital	pharmacy
Mvog Ada	Mvog Ada	29	F	form 1 to form 4	Small business	form 1 to form 4	tap water	cement	5	1	dirty water	yes	no answer	no answer	no answer	no answer		no answer	nobody	no answer	Pas de MILDA	0	0	yes	dirty water	sweeping	anemia	self medicationication/hospital	self medication	post
Mvog Ada	Mvog Ada	30	F	form 1 to form 4	student	form 1 to form 4	tap water	cement	2	0	cold	yes	regularly	> 6 months	ministry of health	yes	1	nobody	no answer	no answer	Chaleur	0	1	yes	Marécage	no answer	no answer	hospital	hospital	pharmacy
Mvog Ada	Mvog Ada	31	F	no answer	Small business	form 5 to upper sixth	tap water/well	cement	4	0	moustiquoes	yes	regularly	> 6 months	ministry of health	no	4	Parents	Parents/children	bite/mouse	no answer	0	4	yes	dirty	no answer	cold	self medication	self medication	post
Mvog Ada	Mvog Ada	32	M	no answer	civil servant	no answer	tap water/well	mud	5	0	no answer	yes	regularly	> 6 months	ministry of health	yes	4	every body	every body	bite	Chaleur	0	4	no	no answer	no answer	fever	traditional pharmacopeia/self medication/hospital	no answer	traditional doctors
Mvog Ada	Mvog Ada	33	F	no answer	Small business	form 1 to form 4	tap water/well	cement	4	0	moustiquoes	no	regularly	> 6 months	ministry of health	yes	3	every body	every body	malaria	Chaleur	0	3	yes	channels	no answer	fever	traditional pharmacopeia/self medication/hospital	no answer	pharmacy/post/traditional doctors	50000	20000
Mvog Ada	Mvog Ada	34	F	no answer	Small business	no answer	tap water/well	cement	7	1	moustiquoes	yes	regularly	> 6 months	ministry of health	yes	3	every body	every body	bite/malaria	no answer	3	0	yes	Marécage	no answer	fever/headache	self medication	self medication	post
Mvog Ada	Mvog Ada	35	F	no answer	no answer	primary	well	mix	11	0	moustiquoes	yes	regularly	< 6 months	ministry of health	no	2	Parents/children	parents/<5 years	bite	no answer	2	0	yes	dirty	sweeping	fever	hospital	hospital	pharmacy	15000
Mvog Ada	Mvog Ada	36	F	primary	Small business	primary	well	wood	1	0	moustiquoes	yes	regularly	< 6 months	ministry of health	yes	1	every body	every body	bite/malaria	no answer	0	1	yes	standing water/grass	sweeping	fever/headache	hospital	hospital	pharmacy		10000
Mvog Ada	Mvog Ada	37	F	form 1 to form 4	Small business	form 1 to form 4	tap water/well	wood	9	1	moustiquoes	yes	regularly	< 6 months	ministry of health	yes	4	Parents/children	Parents/children	bite/malaria	no answer	4	0	yes	standing water/swamp/channels	evacuation	vomiting/headache/frièvre	self medication	self medication	post		100000
Mvog Ada	Mvog Ada	38	M	primary	Small business	primary	tap water/well	wood	1	0	dirty water	yes	no answer	no answer	no answer	no answer		no answer	no answer	no answer	no answer			no answer	Marres d'water x	no answer	no answer	hospital	hospital	pharmacy		300000
Mvog Ada	Mvog Ada	39	F	no answer	Small business	primary	tap water/well	cement	5	1	no answer	yes	regularly	< 6 months	ministry of health	no	1	every body	every body	bite/malaria	no answer	0	1	no	no answer	evacuation	no answer	hospital	hospital	pharmacy
Mvog Ada	Mvog Ada	40	F	no answer	housewife	no answer	tap water/well	wood	1	0	moustiquoes	yes	regularly	< 6 months	ministry of health	yes	2	Parents	Parents	bite/malaria	no answer	0	1	no	no answer	cleaning	fever/ tiredness	self medication	self medication	post
Mvog Ada	Mvog Ada	41	F	no answer	Small business	form 1 to form 4	tap water/well	wood	6	0	moustiquoes	yes	regularly	< 6 months	ministry of health	yes	3	every body	every body	bite/malaria/sleeping	no answer	1	2	yes	Marres d'water x	evacuation	tiredness	self medication	self medication	post		20000
Mvog Ada	Mvog Ada	42	F	no answer	Small business	no answer	tap water/well	wood	6	1	moustiquoes	yes	regularly	> 1 year	ministry of health	yes	5	Parents	Parents	bite/malaria	no answer	5	0	yes	channels	no answer	tiredness	hospital	hospital	pharmacy
Mvog Ada	Mvog Ada	43	F	no answer	civil servant	form 5 to upper sixth	drilling/well	cement	3	0	moustiquoes	yes	no answer	no answer	no answer	no answer		no answer	no answer	no answer	no answer			yes	Marres d'water /eno answerroits sales	evacuation	no answer	self medication	self medication	post	1000
Mvog Ada	Mvog Ada	44	F	no answer	civil servant	university	tap water/well	wood	8	2	moustiquoes	yes	regularly	< 6 months	ministry of health	no	2	Parents/children/children <5 years	parents/<5 years	bite/malaria	no answer	2	0	yes	channels	evacuation	no answer	self medication	self medication	post		100000
Mvog Ada	Mvog Ada	45	F	no answer	Small business	form 5 to upper sixth	tap water/well	cement	no answer	0	moustiquoes	yes	regularly	> 6 months	ministry of health	yes	6	every body	every body	bite/malaria	chaleur/oubli	6	0	yes	channels/grass	no answer	fever/tiredness/vomiting/stiffness/headache	self medication	self medication	post		700000
Mvog Ada	Mvog Ada	46	M	form 1 to form 4	Small business	form 5 to upper sixth	tap water/well	wood	2	0	moustiquoes	yes	regularly	> 2 years	ministry of health	yes	2	every body	every body	bite	Pas de MILDA	2	0	yes	swamp/marres d'water	evacuation	fever	self medication	self medication	pharmacy	100000
Mvog Ada	Mvog Ada	47	M	university	Small business	university	tap water/well	wood	1	0	moustiquoes	yes	regularly	< 6 months	ministry of health	yes	1	every body	every body	bite/malaria	Chaleur	1	0	yes	standing water/dirty	sweeping/cleaning	fever/tiredness/stiffness	self medication	self medication	post		12000
Mvog Ada	Mvog Ada	48	M	primary	Small business	primary	tap water/well	wood	5	1	moustiquoes	yes	regularly	< 6 months	ministry of health	yes	3	every body	every body	bite/malaria	Chaleur	0	3	yes	channels	cleaning	fever/ tiredness	self medication	self medication	post
Mvog Ada	Mvog Ada	49	M	university	Small business	university	tap water/well	wood	4	2	moustiquoes	yes	regularly	< 6 months	ministry of health	yes	2	every body	every body	bite/malaria	Chaleur	0	2	yes	Marres d'water x/dirty	cleaning/treated	fever/ tiredness	traditional pharmacopeia	no answer	traditional doctors	25000	20000
Mvog Ada	Mvog Ada	50	F	primary	no answer	primary	tap water/well	mix	no answer	no answer	moustiquoes	yes	regularly	< 6 months	ministry of health	yes	3	every body	every body	bite/malaria	Chaleur	0	3	yes	channels	no answer	tiredness/headache/stomach aches	self medication	self medication	post
Mvog Ada	Mvog Ada	51	F	university	civil servant	university	tap water/well	cement	4	1	moustiquoes	yes	regularly	> 1 year	ministry of health	yes	3	every body	parents/<5 years	bite/malaria	Chaleur	0	3	yes	Marres d'water x /toilet	evacuation/sweeping	fever	self medication	self medication	pharmacy	10000	15000
Essos	Essos Appolo Bar	1	no answer	form 1 to form 4	housewife	form 1 to form 4	tap water/drilling/well	mix	2	0	moustiquoes	yes	regularly	< 6 months	ministry of health	yes	2	every body	every body	bite	no answer	0	2	yes	Marécage	no answer	vomiting/fever	self medicationication/hospital	self medication	pharmacy
Essos	Essos Appolo Bar	2	M	no answer	housewife	primary	tap water/well	cement	5	0	dirty	yes	no answer	no answer	ministry of health	yes	4	every body	every body	bite	no answer	0	4	yes	no answer	cleaning	fever/headache	traditional pharmacopeia	no answer	traditional doctors		35000
Essos	Essos Appolo Bar	3	M	form 1 to form 4	housewife	form 1 to form 4	drilling	cement	1	0	dirty water	yes	dry season	< 6 months	ministry of health	yes	1	every body	every body	bite/malaria	no answer	0	1	no	no answer	no answer	fever	self medicationication/hospital	self medication	pharmacy
Essos	Essos Appolo Bar	4	F	no answer	Small business	no answer	well	cement	4	2	no answer	yes	regularly	< 6 months	ministry of health	yes	2	every body	every body	bite	no answer	0	1	no	no answer	no answer	fever	hospital	hospital	pharmacy
Essos	Essos Appolo Bar	5	F	no answer	Small business	form 5 to upper sixth	tap water/well	cement	9	1	dirty	yes	regularly	< 6 months	ministry of health	yes	5	every body	every body	malaria	no answer	0	5	yes	Marécage	evacuation	fever/headache/anemia	self medicationication/hospital	self medication	post		5000
Essos	Essos Appolo Bar	6	F	form 1 to form 4	Small business	primary	drilling	mix	12	3	moustiquoes	yes	regularly	> 2 years	ministry of health	yes	5	every body	every body	bite/malaria/sleeping	no answer	0	5	no	no answer	sweeping	fever	self medicationication/hospital	self medication	post
Essos	Essos Appolo Bar	7	F	no answer	housewife	no answer	drilling	mix	3	0	moustiquoes	yes	regularly	< 6 months	ministry of health	yes	2	every body	every body	bite/malaria	no answer	0	2	yes	dirty/dirty water/channels	cleaning	stiffness	self medicationication/hospital	self medication	post
Essos	Essos Appolo Bar	8	F	form 1 to form 4	civil servant	university	tap water	cement	6	2	moustiquoes	yes	regularly	> 2 years	ministry of health	yes	3	every body	every body	bite	no answer	0	3	yes	Marres d'water x	no answer	fever	self medicationication/hospital	self medication	pharmacy
Essos	Essos Appolo Bar	9	M	form 5 to upper sixth	civil servant	university	tap water	cement	3	0	moustiquoes	yes	regularly	> 2 years	buying	yes	2	every body	every body	malaria	no answer	0	2	yes	Marres d'water x	no answer	fever	hospital	hospital	pharmacy
Essos	Essos Appolo Bar	10	M	no answer	Small business	primary	tap water	cement	5	2	no answer	yes	no answer	< 6 months	ministry of health	yes	1	no answer	no answer	malaria	no answer	0	1	no	no answer	cleaning	fever	self medicationication/hospital	self medication	post
Essos	Essos Appolo Bar	11	F	form 1 to form 4	Small business	form 1 to form 4	tap water/well	cement	5	1	moustiquoes/dirty	yes	regularly	< 6 months	ministry of health	yes	3	every body	every body	bite	no answer	0	3	no	no answer	no answer	fever	self medicationication/hospital	self medication	pharmacy/post
Essos	Essos Appolo Bar	12	M	form 5 to upper sixth	Small business	form 1 to form 4	tap water	cement	5	1	moustiquoes/ dirty water	yes	regularly	> 2 years	ministry of health	yes	4	every body	every body	malaria	no answer	0	3	no	no answer	no answer	fever/headache	hospital	hospital	pharmacy
Essos	Essos Appolo Bar	13	F	form 5 to upper sixth	Small business	primary	tap water	cement	6	2	moustiquoes	yes	regularly	< 6 months	ministry of health	yes	3	every body	every body	bite	no answer	0	3	yes	Marres d'water x	no answer	fever	self medicationication/hospital	self medication	pharmacy		5000
Essos	Essos Appolo Bar	14	F	primary	Small business	primary	tap water/well	wood	7	2	moustiquoes	yes	regularly	> 2 years	ministry of health	yes	3	every body	every body	bite	no answer	0	3	yes	Marres d'water x	no answer	fever/tiredness	self medicationication/hospital	self medication	pharmacy
Essos	Essos Appolo Bar	15	F	form 1 to form 4	Small business	form 1 to form 4	tap water/well	wood	5	3	moustiquoes	yes	regularly	> 2 years	ministry of health	yes	2	every body	every body	bite	no answer	0	2	yes	Marres d'water x	no answer	no answer	self medicationication/hospital	self medication	post
Essos	Essos Appolo Bar	16	F	primary	Small business	primary	tap water/well	mix	8	1	moustiquoes/tse tse fly	yes	regularly	> 1 year	buying	yes	3	every body	every body	bite/malaria	no answer	0	3	yes	swamp/dirty	no answer	fever/tiredness	self medicationication/hospital	self medication	pharmacy
Essos	Essos Appolo Bar	17	M	form 1 to form 4	Small business	form 1 to form 4	tap water	wood	13	3	moustiquoes	yes	regularly	> 2 years	ministry of health	yes	10	every body	every body	bite/malaria	no answer	0	10	yes	Marres d'water x	no answer	fever	self medicationication/hospital	self medication	pharmacy		70000
Essos	Essos Appolo Bar	18	F	no answer	civil servant	form 1 to form 4	tap water/well	cement	6	0	moustiquoes	yes	regularly	< 6 months	ministry of health	yes	3	every body	every body	bite/malaria/sleeping	no answer	0	3	yes	swamp/channels	sweeping	tiredness/headache/stiffness	traditional pharmacopeia	traditional	traditional doctors		75000
Essos	Essos Appolo Bar	19	F	no answer	Small business	form 1 to form 4	tap water/well	cement	2	0	moustiquoes	yes	regularly	< 6 months	ministry of health	yes	1	every body	every body	bite/malaria/sleeping	no answer	0	1	yes	Marécage	no answer	stiffness/tiredness	self medication/traditional pharmacopeia	self medication	post		25000
Essos	Essos Appolo Bar	20	M	no answer	civil servant	university	tap water	cement	2	0	moustiquoes	yes	regularly	< 6 months	ministry of health	yes	1	every body	every body	bite/malaria/sleeping	Chaleur	0	1	yes	Marécage	evacuation	headache	self medication	self medication	post
Essos	Essos Appolo Bar	21	F	no answer	Small business	no answer	tap water/well	cement	2	0	moustiquoes	yes	regularly	< 6 months	ministry of health	yes	1	every body	every body	bite	no answer	0	1	yes	channels	cleaning	no answer	traditional pharmacopeia/self medication/hospital	traditional	pharmacy		5000
Essos	Essos Appolo Bar	22	M	primary	civil servant	primary	tap water	cement	6	0	moustiquoes	yes	regularly	< 6 months	ministry of health	yes	6	every body	every body	bite/malaria	no answer	0	6	yes	channels/dirty	no answer	fever	self medication	self medication	post
Essos	Essos Appolo Bar	23	F	primary	Small business	primary	tap water	cement	8	1	moustiquoes	yes	regularly	< 6 months	ministry of health	yes	4	every body	every body	bite/malaria/sleeping	no answer	0	4	yes	channels	sweeping	tiredness/headache/stiffness	self medication	self medication	post
Essos	Essos Appolo Bar	24	M	primary	civil servant	primary	tap water	cement	1	0	no answer	yes	no answer	no answer	no answer	no answer		no answer	no answer	no answer	no answer			yes	toilet	evacuation/sweeping	no answer	traditional pharmacopeia	traditional	traditional doctors
Essos	Essos Appolo Bar	25	F	form 5 to upper sixth	Small business	form 5 to upper sixth	tap water	cement	3	0	moustiquoes	yes	regularly	> 1 year	ministry of health	yes	6	every body	every body	bite/malaria/sleeping	no answer	0	6	yes	channels	cleaning	fever/headache	traditional pharmacopeia/self medication/hospital	traditional	traditional doctors
Essos	Essos Appolo Bar	26	F	form 1 to form 4	Small business	form 1 to form 4	tap water	cement	4	0	moustiquoes	yes	regularly	< 6 months	ministry of health	yes	5	every body	every body	malaria	Chaleur	0	5	yes	Marécage	evacuation	stomach aches/ headache	hospital	hospital	no answer
Essos	Essos Appolo Bar	27	M	no answer	Small business	no answer	well	cement	13	2	moustiquoes	yes	regularly	< 6 months	ministry of health	yes	4	every body	every body	bite/sleeping	no answer	0	4	no	no answer	evacuation	fever	hospital	hospital	pharmacy
Essos	Essos Appolo Bar	28	no answer	no answer	no answer	no answer	tap water/well	mix	5	2	no answer	yes	regularly	< 6 months	ministry of health	yes	2	every body	every body	bite/malaria/sleeping	no answer	0	2	yes	channels	no answer	tiredness/headache/stiffness/fever/vomiting	hospital	hospital	pharmacy		20000
Essos	Essos Appolo Bar	29	F	no answer	no answer	no answer	tap water/well	cement	2	0	moustiquoes	yes	regularly	< 6 months	ministry of health	yes	2	every body	every body	bite/malaria/sleeping	no answer	0	2	no	no answer	evacuation	no answer	self medication	self medication	post
Essos	Essos Appolo Bar	30	F	no answer	Small business	university	tap water	cement	7	0	moustiquoes	yes	regularly	< 6 months	ministry of health	yes	4	every body	every body	bite/malaria	no answer	0	4	yes	Marécage	evacuation	fever/headache	self medication	self medication	pharmacy/post		450000
Essos	Essos Appolo Bar	31	F	university	Small business	primary	tap water/well	mix	5	1	moustiquoes	yes	regularly	< 6 months	ministry of health	yes	3	every body	every body	bite/malaria/sleeping	no answer	0	3	no	no answer	cleaning	fever	self medication	self medication	pharmacy
Essos	Essos Appolo Bar	32	F	no answer	Small business	form 1 to form 4	tap water	mix	18	4	moustiquoes	yes	regularly	< 6 months	ministry of health	yes	8	every body	every body	bite/malaria	no answer	0	8	no	no answer	treated	tiredness/headache/stiffness	traditional pharmacopeia	traditional	traditional doctors
Essos	Essos Appolo Bar	33	M	university	civil servant	form 5 to upper sixth	tap water	cement	7	0	moustiquoes	yes	no answer	no answer	no answer	no answer	0	no answer	no answer	no answer	Chaleur			yes	Marres d'water x	no answer	fever/headache	self medication	self medication	pharmacy		50000
Essos	Essos Appolo Bar	34	F	university	civil servant	university	tap water	cement	18	7	moustiquoes	yes	regularly	< 6 months	ministry of health	yes	7	every body	every body	sleeping	no answer	4	4	yes	channels/dirty	evacuation	tiredness/headache/stiffness	self medication/traditional pharmacopeia	self medication	post
Essos	Essos Appolo Bar	35	M	primary	civil servant	primary	tap water/well	mud	5	2	moustiquoes	yes	regularly	> 2 years	ministry of health	yes	3	every body	every body	bite	no answer	2	1	yes	no answer	no answer	fever	traditional pharmacopeia/self medication/hospital	traditional	pharmacy/post
Essos	Essos Appolo Bar	36	F	form 5 to upper sixth	Small business	form 5 to upper sixth	tap water/well	cement	8	0	moustiquoes	yes	no answer	no answer	no answer	no	1	children	nobody	bite	Pas de MILDA	0	0	yes	Marres d'water x	no answer	fever	traditional pharmacopeia/self medication/hospital	traditional	post/pharmacy
Essos	Essos Appolo Bar	37	M	no answer	Small business	form 1 to form 4	tap water/well	cement	5	0	moustiquoes	yes	regularly	< 6 months	ministry of health	yes	3	every body	every body	bite	no answer	0	3	yes	Marres d'water x	cleaning	fever	self medicationication/hospital	self medication	pharmacy/post
Essos	Essos Appolo Bar	38	M	form 5 to upper sixth	Small business	form 5 to upper sixth	tap water/well	cement	4	2	no answer	yes	regularly	> 6 months	ministry of health	yes	2	every body	every body	bite	no answer	0	2	yes	Marres d'water x	cleaning/remblayer	fever	hospital	hospital	pharmacy
Essos	Essos Appolo Bar	39	F	no answer	Small business	no answer	tap water/well	mud	3	1	no answer	yes	regularly	> 6 months	ministry of health	yes	1	every body	every body	bite	no answer	0	1	yes	channels	sweeping	fever/headache	self medicationication/hospital	self medication	pharmacy/post
Essos	Essos Appolo Bar	40	M	form 1 to form 4	Small business	form 1 to form 4	tap water	cement	3	0	moustiquoes	yes	regularly	< 6 months	ministry of health	yes	2	every body	every body	bite	no answer	0	2	yes	Marécage	draining	fever	hospital	hospital	pharmacy
Essos	Essos Appolo Bar	41	F	no answer	Small business	form 1 to form 4	tap water/well	wood	9	3	moustiquoes	yes	regularly	> 6 months	ministry of health	yes	2	every body	every body	bite/malaria	no answer	0	2	no	no answer	no answer	vomiting/fever	hospital	hospital	pharmacy
Essos	Essos Appolo Bar	42	F	no answer	Small business	form 5 to upper sixth	tap water/well	no answer	6	2	moustiquoes	yes	regularly	< 6 months	ministry of health	yes	3	every body	every body	bite	no answer	3	0	yes	Marres d'water x	sweeping	fever/tiredness	self medication/hospital/traditional pharmacopeia	self medication	pharmacy/post
Essos	Essos Appolo Bar	43	F	no answer	Small business	form 1 to form 4	tap water/well	wood	7	1	moustiquoes	yes	regularly	> 6 months	ministry of health	yes	2	every body	every body	bite	no answer	2	0	yes	channels/pool of water	cleaning/treated	fever	self medicationication/hospital	self medication	pharmacy/post		40800
Essos	Essos Appolo Bar	44	F	primary	Small business	form 1 to form 4	tap water/well	wood	8	3	moustiquoes	yes	dry season	> 2 years	buying	yes	3	every body	every body	bite	no answer	0	3	yes	Marres d'water x	cleaning	tiredness/vomiting	self medication/traditional pharmacopeia/hospital	self medication	pharmacy/post/traditional doctors
Essos	Essos Appolo Bar	45	M	form 5 to upper sixth	Small business	form 5 to upper sixth	tap water/well	cement	6	0	female anophele	yes	regularly	< 6 months	ministry of health	no answer	2	every body	every body	bite	no answer	2	0	yes	standing water/swamp	evacuation/treated	fever/stomach aches	self medication/hospital/traditional pharmacopeia	self medication	post	36000	120000
Essos	Essos Appolo Bar	46	M	no answer	Small business	no answer	tap water/well	cement	4	2	moustiquoes/tse tse fly	no	regularly	< 6 months	ministry of health	yes	2	every body	every body	bite	no answer	0	2	yes	channels	treated	fever	hospital	hospital	pharmacy
Essos	Essos Appolo Bar	47	M	form 1 to form 4	civil servant	form 1 to form 4	tap water	cement	7	1	moustiquoes/female anophele	yes	regularly	< 6 months	ministry of health	no	3	Parents/children	Parents/children	bite	no answer	2	1	yes	channels	no answer	fever/tiredness	hospital/self medication	hospital	post/pharmacy
Essos	Essos Appolo Bar	48	F	no answer	Small business	form 1 to form 4	tap water/well	wood	7	2	moustiquoes	yes	regularly	< 6 months	ministry of health	yes	2	every body	every body	bite	no answer	0	2	yes	Marres d'water x	evacuation/sweeping	vomiting/fever	hospital	hospital	pharmacy
Essos	Essos Appolo Bar	49	F	no answer	Small business	university	tap water	cement	4	1	moustiquoes	yes	regularly	> 2 years	ministry of health	yes	1	every body	every body	bite	no answer	0	1	yes	standing water/channels	sweeping/draining	fever/headache	hospital/traditional pharmacopoeia	hospital	pharmacy/traditional doctors		60000
Essos	Essos Appolo Bar	50	M	form 1 to form 4	Small business	form 1 to form 4	tap water/well	wood	6	0	female anophele	yes	regularly	< 6 months	ministry of health	yes	3	Parents/children	Parents/children	bite	no answer	0	3	yes	channels/dirty	cleaning	fever/tiredness	traditional pharmacopeia/hospital/self medication	traditional	pharmacy/traditional doctors
Essos	Essos Appolo Bar	51	F	primary	Small business	primary	tap water/well	wood	1	0	no answer	yes	regularly	< 6 months	ministry of health	yes	1	every body	every body	bite	no answer	0	1	yes	dirty	cleaning	fever/tiredness/stiffness	self medication/hospital/traditional pharmacopeia	self medication	pharmacy/post/traditional doctors
Essos	Essos Appolo Bar	52	F	primary	Small business	primary	tap water/well	wood	2	0	dirty water	yes	regularly	< 6 months	ministry of health	yes	2	every body	every body	bite	no answer	0	2	yes	Marres d'water x	no answer	fever/headache	traditional pharmacopeia/hospital	traditional	pharmacy/traditional doctors
Obobogo	Obobogo rail	1	M	university	Small business	university	tap water/natural source	cement	5	1	moustiquoes	yes	regularly	> 6 months	ministry of health	yes	6	every body	every body	bite	no answer	0	6	yes	Marres d'water x	cleaning	fever	hospital	hospital	pharmacy
Obobogo	Obobogo rail	2	F	primary	housewife	primary	drilling/natural source	cement	7	2	moustiquoes	yes	regularly	< 6 months	ministry of health	yes	4	every body	every body	malaria	no answer			no	no answer	remblai	fever/ tiredness	hospital	hospital	pharmacy
Obobogo	Obobogo rail	3	F	no answer	Small business	university	well/natural source	cement	3	0	moustiquoes	yes	regularly	< 6 months	donation	yes	3	every body	every body	bite	no answer	0	3	yes	Marres d'water x	no answer	no answer	traditional pharmacopeia/self medication/hospital	traditional	pharmacy/post/traditional doctors		10000
Obobogo	Obobogo rail	4	F	no answer	housewife	no answer	tap water/well	cement	8	2	female anophele	yes	regularly	< 6 months	ministry of health	yes	3	every body	every body	bite	no answer	0	3	yes	standing water/dirty	cleaning	fever/headache	traditional pharmacopeia/self medication/hospital	traditional	pharmacy/post/traditional doctors
Obobogo	Obobogo rail	5	F	no answer	Small business	no answer	drilling/well	cement	7	2	moustiquoes	yes	regularly	< 6 months	ministry of health	yes	4	every body	every body	bite	no answer	0	4	yes	dirty	no answer	fever/stiffness/headache	hospital	hospital	pharmacy
Obobogo	Obobogo rail	6	F	no answer	Small business	no answer	tap water	cement	2	0	moustiquoes	yes	dry season	no answer	ministry of health	yes	1	every body	every body	bite	no answer	0	1	no	no answer	no answer	no answer	hospital	hospital	pharmacy
Obobogo	Obobogo rail	7	F	no answer	Small business	no answer	natural source	cement	4	1	no answer	yes	no answer	> 2 years	no answer	no	1	children	children	bite/malaria	Pas de MILDA	0	1	no	no answer	no answer	fever/headache	self medicationication/hospital	self medication	pharmacy/post
Obobogo	Obobogo rail	8	F	no answer	Small business	no answer	tap water/well	cement	4	2	no answer	yes	regularly	< 6 months	ministry of health	yes	1	every body	every body	bite	no answer	0	1	yes	channels	no answer	fever/headache	self medicationication/hospital	self medication	pharmacy/post
Obobogo	Obobogo rail	9	F	no answer	Small business	no answer	tap water/well	cement	8	2	no answer	yes	regularly	no answer	ministry of health	yes	4	every body	every body	bite	no answer	0	2	yes	standing water/toilet	cleaning	fever	traditional pharmacopeia/hospital	traditional	pharmacy/traditional doctors		80000
Obobogo	Obobogo rail	10	F	no answer	civil servant	form 1 to form 4	tap water/well	cement	7	0	moustiquoes	yes	regularly	< 6 months	ministry of health	yes	3	every body	every body	bite	no answer	0	3	yes	standing water/channels	no answer	fever/headache	hospital	hospital	pharmacy
Obobogo	Obobogo rail	11	F	no answer	Small business	no answer	tap water	cement	4	0	dirty water	yes	regularly	< 6 months	ministry of health	no	1	children	children	bite	Pas de MILDA	1	0	yes	dirty/channel	cleaning	tiredness	hospital	hospital	pharmacy
Obobogo	Obobogo rail	12	M	no answer	housewife	university	tap water/well	wood	6	3	female anophele	yes	regularly	> 2 years	ministry of health	yes	3	every body	every body	bite	no answer	0	3	yes	Marres d'water x	no answer	fever/stiffness/headache	self medication/hospital/traditional pharmacopeia	self medication	pharmacy/post		50000
Obobogo	Obobogo rail	13	M	no answer	Small business	form 5 to upper sixth	tap water/well	cement	2	0	moustiquoes	yes	no answer	no answer	no answer	no answer		no answer	no answer	no answer	Pas de MILDA	0	0	yes	dirty water/standing water	evacuation	no answer		no answer	no answer
Obobogo	Obobogo rail	14	M	no answer	Small business	no answer	tap water/natural source	cement	4	2	moustiquoes	yes	regularly	> 6 months	ministry of health	yes	2	every body	every body	bite	no answer	0	2	yes	Marres d'water x	no answer	no answer	traditional pharmacopeia/hospital	traditional	pharmacy/traditional doctors		100000
Obobogo	Obobogo rail	15	F	no answer	no answer	no answer	tap water/well/natural source	cement	5	0	moustiquoes	yes	regularly	> 2 years	ministry of health	yes	3	every body	no answer	bite	no answer	3	0	no	no answer	sweeping	fever	hospital	hospital	pharmacy
Obobogo	Obobogo rail	16	no answer	no answer	no answer	no answer	no answer	no answer	6	1	moustiquoes	yes	regularly	> 6 months	ministry of health	yes	2	every body	every body	malaria	no answer	0	2	yes	channels/pool of water	cleaning	fever	hospital	hospital	pharmacy		35000
Obobogo	Obobogo rail	17	F	no answer	Small business	primary	drilling/well	cement	7	0	moustiquoes	yes	regularly	> 2 years	ministry of health	yes	3	every body	every body	bite/malaria	no answer	2	0	yes	Marres d'water x	cleaning	fever/headache	self medication	self medication	pharmacy
Obobogo	Obobogo rail	18	F	form 5 to upper sixth	civil servant	form 5 to upper sixth	tap water/well/natural source	cement	10	1	no answer	yes	regularly	> 2 years	ministry of health	yes	4	every body	every body	bite	no answer	0	4	yes	standing water/dirty	cleaning	fever	self medication	self medication	pharmacy/post
Obobogo	Obobogo rail	19	M	no answer	Small business	form 5 to upper sixth	tap water	cement	7	1	no answer	yes	regularly	> 6 months	ministry of health	yes	3	every body	every body	bite	no answer	0	3	yes	Marres d'water x	cleaning	fever	hospital	hospital	pharmacy
Obobogo	Obobogo rail	20	F	no answer	Small business	form 1 to form 4	tap water	cement	6	2	moustiquoes	yes	regularly	> 2 years	ministry of health	no	2	children	children	bite	Pas de MILDA	0	2	no	no answer	no answer	fever/vomiting	self medicationication/hospital	self medication	pharmacy
Obobogo	Obobogo rail	21	F	no answer	student	university	well/natural source	cement	2	0	moustiquoes	no	regularly	> 1 year	ministry of health	yes	1	every body	every body	malaria	no answer	0	1	yes	standing water/dirty	evacuation	fever/headache/stiffness	self medication	self medication	pharmacy
Obobogo	Obobogo rail	22	M	form 1 to form 4	Small business	form 1 to form 4	tap water/drilling/well	cement	2	0	moustiquoes	yes	no answer	no answer	no answer	no answer		no answer	no answer	no answer	Pas de MILDA			yes	Marres d'water /grass	no answer	tiredness	self medication	self medication	pharmacy/post
Obobogo	Obobogo rail	23	M	no answer	housewife	no answer	tap water/drilling/well	cement	7	1	moustiquoes	yes	regularly	> 2 years	ministry of health	no	2	nobody	nobody	bite	Chaleur	0	2	yes	dirty/marres d'water	draining	headache/stiffness	self medication	self medication	pharmacy
Obobogo	Obobogo rail	24	M	no answer	Small business	form 1 to form 4	drilling/natural source	cement	5	2	moustiquoes	yes	regularly	> 6 months	ministry of health	yes	2	nobody	every body	bite	oubli	0	2	yes	channels	cleaning	fever/tiredness	hospital	hospital	pharmacy
Obobogo	Obobogo rail	25	F	form 5 to upper sixth	Small business	form 5 to upper sixth	well/natural source	cement	3	1	female anophele	yes	no answer	no answer	no answer	no answer		no answer	no answer	no answer	no answer			yes	dirty water	no answer	fever/tiredness	self medication	self medication	pharmacy		380000
Obobogo	Obobogo rail	26	F	no answer	Small business	primary	tap water	cement	4	2	moustiquoes	yes	regularly	> 6 months	ministry of health	yes	1	every body	every body	bite	no answer	0	1	no	no answer	no answer	no answer	hospital	hospital	pharmacy
Obobogo	Obobogo rail	27	F	no answer	Small business	form 1 to form 4	well	cement	2	5	moustiquoes	yes	regularly	> 6 months	ministry of health	yes	2	every body	every body	bite	no answer	0	2	no	no answer	cleaning	vomiting/tiredness/fever	hospital	hospital	pharmacy
Obobogo	Obobogo rail	28	F	form 1 to form 4	civil servant	form 1 to form 4	well/natural source	cement	11	2	female anophele	yes	regularly	> 2 years	ministry of health	yes	4	children	children	bite	no answer	4	0	yes	Marres d'water x	cleaning	fever	self medication	self medication	pharmacy
Obobogo	Obobogo rail	29	M	form 5 to upper sixth	civil servant	form 5 to upper sixth	drilling/well	cement	1	0	moustiquoes	yes	regularly	> 6 months	ministry of health	yes	1	every body	every body	bite	no answer	1	0	yes	Marres d'water x	remblai	fever	hospital	hospital	pharmacy/hospital/clinical
Obobogo	Obobogo rail	30	M	primary	Small business	primary	well/natural source	cement	6	2	moustiquoes	yes	no answer	no answer	no answer	no answer		no answer	no answer	no answer	no answer			yes	dirty water	no answer	no answer	hospital	hospital	pharmacy/post
Obobogo	Obobogo rail	31	M	university	Small business	university	natural source	cement	3	1	moustiquoes	no	regularly	> 1 year	ministry of health	yes	1	every body	every body	bite	no answer	1	0	yes	standing water	cleaning	tiredness	self medication	self medication	pharmacy
Obobogo	Obobogo rail	32	no answer	primary	Small business	primary	natural source	cement	5	0	no answer	yes	regularly	> 6 months	buying	yes	2	no answer	Parents	bite	no answer	0	2	yes	Marres d'water x	cleaning	fever	hospital	hospital	pharmacy
Obobogo	Obobogo rail	33	F	primary	civil servant	primary	no answer	cement	5	1	dirty water	yes	regularly	> 6 months	ministry of health	yes	2	every body	every body	bite	no answer	0	2	no	no answer	no answer	stiffness/fever	hospital	hospital	hospital
Obobogo	Obobogo rail	34	no answer	no answer	Small business	no answer	natural source	wood	5	3	moustiquoes	no	regularly	> 2 years	ministry of health	yes	3	every body	every body	bite	no answer	1	2	yes	channels	treated	fever	self medication	self medication	pharmacy
Obobogo	Obobogo rail	35	F	form 5 to upper sixth	civil servant	form 1 to form 4	natural source	cement	5	1	moustiquoes	yes	regularly	> 1 year	ministry of health	yes	3	every body	every body	bite	no answer	3	0	yes	standing water/channels	cleaning	fever	self medication	self medication	pharmacy
Obobogo	Obobogo rail	36	no answer	no answer	Small business	form 1 to form 4	natural source	wood	4	3	moustiquoes	yes	regularly	> 2 years	ministry of health	yes	2	every body	every body	bite	no answer	1	1	yes	Marres d'water x	cleaning	fever	hospital	hospital	hospital
Obobogo	Obobogo rail	37	M	no answer	civil servant	form 5 to upper sixth	tap water/well/natural source	cement	5	0	moustiquoes	yes	regularly	> 6 months	ministry of health	no	2	Parents	no answer	bite	no answer	1	1	yes	Marécage	evacuation	fever/tiredness/stiffness/headache	self medication	self medication	pharmacy
Obobogo	Obobogo rail	38	M	no answer	Small business	form 5 to upper sixth	tap water	cement	5	2	moustiquoes	yes	regularly	< 6 months	ministry of health	yes	2	every body	parents/<5 years	malaria	no answer	1	0	yes	Marécage	draining	stiffness/fever	hospital	hospital	no answer
Obobogo	Obobogo rail	39	M	form 1 to form 4	Small business	form 1 to form 4	tap water	cement	2	0	moustiquoes	yes	regularly	< 6 months	ministry of health	yes	1	every body	every body	bite	no answer	0	1	yes	standing water/channels	evacuation	fever/tiredness/headache	hospital	hospital	no answer
Obobogo	Obobogo rail	40	F	form 5 to upper sixth	student	form 5 to upper sixth	tap water/well/natural source	cement	2	1	no answer	yes	regularly	< 6 months	ministry of health	yes	1	every body	every body	bite/malaria	no answer	0	1	yes	Marécage	evacuation	fever/headache	self medication	self medication	post
Obobogo	Obobogo rail	41	F	no answer	Small business	university	well	cement	7	0	moustiquoes	yes	regularly	< 6 months	ministry of health	yes	3	every body	every body	bite/malaria	no answer	3	0	yes	Marécage/grass	no answer	fever	self medicationication/hospital	self medication	pharmacy
Obobogo	Obobogo rail	42	M	no answer	Small business	university	tap water	cement	1	0	moustiquoes	yes	regularly	< 6 months	ministry of health	yes	1	every body	every body	bite	no answer	0	1	yes	Marres d'water x	evacuation	stiffness/fever	self medication	self medication	pharmacy		20000
Obobogo	Obobogo rail	43	F	no answer	Small business	primary	tap water	cement	7	3	moustiquoes	yes	regularly	< 6 months	ministry of health	yes	4	every body	every body	bite/malaria	no answer	0	4	yes	channels/pool of water	treated	fever	hospital	hospital	no answer		300000
Obobogo	Obobogo rail	44	M	no answer	Small business	no answer	tap water	cement	8	0	moustiquoes	no answer	regularly	< 6 months	ministry of health	yes	2	every body	every body	bite/malaria	no answer	0	2	yes	Marres d'water x	draining	fever/headache/stiffness	hospital/self medication	no answer	pharmacy		250000
Obobogo	Obobogo rail	45	M	no answer	Small business	form 1 to form 4	no answer	cement	8	3	moustiquoes	yes	regularly	< 6 months	ministry of health	yes	2	every body	every body	bite	no answer	0	2	yes	Marres d'water /standing water	evacuation	fever	self medication	self medication	pharmacy
Obobogo	Obobogo rail	46	F	no answer	civil servant	university	tap water	cement	5	0	moustiquoes	yes	dry season	< 6 months	ministry of health	yes	4	every body	every body	bite/malaria	no answer	0	4	yes	standing water/swamp	evacuation	tiredness/stiffness/headache	hospital	hospital	no answer
Obobogo	Obobogo rail	47	F	no answer	civil servant	no answer	tap water	cement	3	1	flys	yes	no answer	no answer	no answer	no answer		no answer	no answer	no answer	Chaleur			yes	Marécage/marres d'water	no answer	fever/ tiredness	self medication	self medication	pharmacy
Obobogo	Obobogo rail	48	F	no answer	Small business	no answer	tap water	cement	5	1	moustiquoes	yes	regularly	< 6 months	ministry of health	yes	2	every body	every body	bite/malaria	no answer	0	2	no	no answer	evacuation	fever	self medicationication/hospital	self medication	pharmacy
Obobogo	Obobogo rail	49	F	no answer	Small business	no answer	natural source	cement	3	0	moustiquoes	yes	regularly	< 6 months	ministry of health	yes	3	every body	every body	malaria	no answer	0	3	yes	channels/grass	cleaning	fever	self medication	self medication	post
Obobogo	Obobogo rail	50	M	university	student	university	tap water	cement	1	0	no answer	yes	no answer	no answer	no answer	no answer	1	no answer	no answer	no answer	oubli			yes	standing water	sweeping	fever/tiredness/headache	self medication	self medication	pharmacy		50000
Obobogo	Obobogo rail	51	M	no answer	Small business	no answer	tap water	cement	5	1	moustiquoes	yes	no answer	no answer	no answer	no answer		no answer	no answer	no answer	Pas de MILDA			yes	dirty	cleaning	no answer	hospital	hospital	no answer
Obobogo	Obobogo rail	52	F	no answer	civil servant	form 1 to form 4	natural source	cement	4	0	moustiquoes	yes	regularly	no answer	ministry of health	yes	3	every body	every body	bite/malaria	no answer	0	3	yes	channels	evacuation	fever	self medication	self medication	pharmacy
Obobogo	Obobogo rail	53	M	university	civil servant	university	natural source	cement	7	1	moustiquoes	yes	regularly	< 6 months	ministry of health	yes	4	every body	every body	bite/malaria	no answer	0	4	yes	Marres d'water x	evacuation	fever/headache	self medication	self medication	pharmacy/hospital/clinical
Ekounou	Ekounou palais	1	M	no answer	Small business	form 1 to form 4	drilling/well	cement	14	1	moustiquoes	yes	regularly	< 6 months	ministry of health	yes	4	every body	every body	bite	no answer	2	2	yes	channels	cleaning	fever	self medication/hospital/traditional pharmacopeia	self medication	pharmacy/post
Ekounou	Ekounou palais	2	M	no answer	Small business	primary	drilling/well	wood	3	0	moustiquoes	yes	regularly	> 6 months	ministry of health	yes	2	every body	every body	bite	no answer	1	1	yes	swamp/channels	cleaning	fever	self medication/hospital/traditional pharmacopeia	self medication	pharmacy/traditional doctors
Ekounou	Ekounou palais	3	no answer	no answer	Small business	university	drilling/well	cement	2	0	moustiquoes	yes	regularly	> 6 months	ministry of health	yes	1	every body	every body	bite/malaria	no answer	0	1	yes	Marres d'water x/channels/dirty	treated	tiredness/headache/stomach aches	hospital	hospital	pharmacy
Ekounou	Ekounou palais	4	no answer	no answer	Small business	form 1 to form 4	tap water/well	cement	4	0	moustiquoes	yes	regularly	> 6 months	ministry of health	yes	3	every body	every body	malaria	no answer	0	2	yes	channels	no answer	stiffness/fever	self medication/hospital/traditional pharmacopeia	self medication	pharmacy/post/traditional doctors
Ekounou	Ekounou palais	5	F	no answer	Small business	no answer	drilling/well	no answer	5	1	moustiquoes	no	regularly	< 6 months	ministry of health	yes	3	every body	every body	bite	no answer	0	3	yes	standing water/swamp	no answer	fever/headache	hospital	hospital	pharmacy
Ekounou	Ekounou palais	6	F	no answer	Small business	university	tap water	cement	7	0	female anophele	yes	no answer	> 2 years	donation	yes	2	Parents	Parents	bite	Chaleur	0	2	yes	Marres d'water x	cleaning	fever	traditional pharmacopeia/self medication/hospital	traditional	pharmacy/post/traditional doctors
Ekounou	Ekounou palais	7	M	no answer	Small business	no answer	tap water/drilling/well	wood	7	3	no answer	yes	regularly	> 6 months	ministry of health	yes	3	every body	every body	bite	no answer	0	3	no	no answer	draining	fever/headache	self medicationication/hospital	self medication	pharmacy/post
Ekounou	Ekounou palais	8	F	no answer	housewife	form 1 to form 4	well/natural source	cement	5	1	moustiquoes	yes	regularly	> 6 months	ministry of health	yes	3	every body	every body	bite	no answer	0	3	yes	Marécage	no answer	fever/headache	traditional pharmacopeia/hospital	traditional	pharmacy/traditional doctors
Ekounou	Ekounou palais	9	F	no answer	housewife	no answer	drilling/well	wood	7	1	female anophele	yes	regularly	> 6 months	ministry of health	no	2	every body	parents/<5 years	bite	no answer	0	2	yes	Marécage	no answer	fever/vomiting	self medicationication/hospital	self medication	pharmacy
Ekounou	Ekounou palais	10	F	no answer	no answer	no answer	drilling	mud	4	2	moustiquoes	yes	regularly	> 6 months	ministry of health	yes	2	every body	every body	bite/malaria	no answer	0	2	yes	toilet/marres d'water	sweeping	fever	traditional pharmacopeia/self medication/hospital	traditional	pharmacy/post/traditional doctors
Ekounou	Ekounou palais	11	F	no answer	Small business	university	drilling	cement	4	1	moustiquoes	yes	regularly	> 6 months	ministry of health	yes	2	every body	every body	bite/malaria	no answer	0	2	yes	Marres d'water x	no answer	vomiting/headache/frièvre	hospital	hospital	pharmacy		80000
Ekounou	Ekounou palais	12	M	form 1 to form 4	Small business	form 1 to form 4	drilling	cement	3	0	female anophele	yes	regularly	> 2 years	donation	yes	1	every body	every body	bite	no answer	0	1	yes	Marres d'water x	no answer	fever	self medicationication/hospital	self medication	pharmacy/post		100000
Ekounou	Ekounou palais	13	F	no answer	no answer	university	well	cement	10	4	female anophele	yes	regularly	> 2 years	ministry of health	no	2	children	Parents	bite	no answer	0	2	yes	Marécage	no answer	fever/headache	self medication/traditional pharmacopeia/hospital	self medication	pharmacy/post/traditional doctors
Ekounou	Ekounou palais	14	F	no answer	Small business	no answer	tap water/well	cement	6	2	moustiquoes	yes	regularly	> 6 months	ministry of health	yes	2	every body	every body	bite	no answer	0	2	yes	Marécage	sweeping	fever/headache	hospital	hospital	pharmacy
Ekounou	Ekounou palais	15	M	no answer	Small business	no answer	tap water/well	cement	6	0	moustiquoes	yes	no answer	> 6 months	ministry of health	no	2	Parents/children	< 5 years	bite	Chaleur	0	2	yes	channels	no answer	fever/headache/stomach aches	traditional pharmacopeia/self medication	traditional	pharmacy		15000
Ekounou	Ekounou palais	16	no answer	no answer	no answer	no answer	tap water/well	cement	6	1	moustiquoes/female anophele	yes	regularly	> 6 months	ministry of health	yes	3	every body	every body	bite	no answer	2	0	yes	Marres d'water x	no answer	vomiting/headache/frièvre	self medicationication/hospital	self medication	pharmacy/post		150000
Ekounou	Ekounou palais	17	F	form 1 to form 4	Small business	no answer	tap water/well	cement	10	1	moustiquoes	yes	regularly	> 6 months	ministry of health	no answer	7	every body	every body	bite	no answer	0	7	yes	channels/toilet	cleaning	fever/headache	self medication/traditional pharmacopeia	self medication	post
Ekounou	Ekounou palais	18	F	no answer	Small business	form 5 to upper sixth	tap water	cement	1	8	female anophele	yes	regularly	> 6 months	ministry of health	yes	4	every body	every body	bite/malaria	no answer	0	4	yes	standing water/channels	evacuation/sweeping	fever/headache/stiffness	self medicationication/hospital	self medication	pharmacy/post
Ekounou	Ekounou palais	19	no answer	form 5 to upper sixth	Small business	primary	drilling/well	wood	11	6	no answer	no	regularly	> 6 months	buying	no	3	Parents/children	Parents/children	bite	Pas de MILDA	2	1	yes	dirty water	cleaning	vomiting/headache/frièvre	hospital	hospital	hospital
Ekounou	Ekounou palais	20	F	form 1 to form 4	Small business	form 1 to form 4	well/natural source	wood	5	2	moustiquoes	yes	regularly	> 6 months	ministry of health	yes	4	every body	every body	bite	no answer	0	3	yes	toilet/channels/dirty	cleaning	fever/ tiredness	hospital	hospital	pharmacy/hospital/clinical
Ekounou	Ekounou palais	21	F	no answer	Small business	primary	well/natural source	wood	6	2	moustiquoes	no	regularly	> 6 months	ministry of health	yes	3	every body	every body	bite/malaria	no answer	0	3	yes	Marres d'water x	draining	tiredness/headache	self medicationication/hospital	self medication	pharmacy/post
Ekounou	Ekounou palais	22	no answer	no answer	civil servant	university	drilling/well	cement	5	1	moustiquoes	no	regularly	> 6 months	ministry of health	yes	5	every body	every body	bite	no answer	0	5	yes	standing water/channels	no answer	fever	hospital/self medication	hospital	pharmacy		50000
Ekounou	Ekounou palais	23	no answer	no answer	civil servant	form 5 to upper sixth	natural source	cement	4	2	moustiquoes	no	regularly	> 6 months	ministry of health	yes	2	every body	every body	bite	no answer	1	1	yes	Marécage	sweeping	fever	hospital	hospital	pharmacy
Ekounou	Ekounou palais	24	F	form 1 to form 4	Small business	form 1 to form 4	drilling/well	cement	7	0	moustiquoes	no	regularly	> 6 months	ministry of health	yes	4	every body	every body	bite	no answer	2	2	yes	Marres d'water /channels	sweeping	vomiting/headache/frièvre	hospital	hospital	hospital
Ekounou	Ekounou palais	25	M	no answer	Small business	form 5 to upper sixth	well/natural source	cement	7	0	moustiquoes	yes	regularly	< 6 months	ministry of health	yes	2	every body	every body	bite	no answer	1	1	yes	swamp/dirty	no answer	vomiting/fever	hospital/traditional pharmacopoeia	no answer	pharmacy/traditional doctors		15000
Ekounou	Ekounou palais	26	no answer	no answer	housewife	university	tap water/well	cement	11	0	moustiquoes	no	regularly	> 6 months	ministry of health	yes	7	Parents/children	every body	bite	no answer	0	7	yes	Marres d'water x	evacuation	tiredness	hospital	hospital	pharmacy
Ekounou	Ekounou palais	27	M	primary	civil servant	primary	tap water/well	cement	9	0	moustiquoes	no	regularly	> 6 months	ministry of health	yes	4	every body	every body	bite	no answer	0	2	yes	standing water/channels	no answer	fever/headache/stiffness	hospital/traditional pharmacopoeia	hospital	pharmacy
Ekounou	Ekounou palais	28	M	form 5 to upper sixth	civil servant	form 1 to form 4	drilling/well	cement	8	3	moustiquoes	yes	regularly	> 6 months	ministry of health	yes	4	every body	every body	bite	no answer	0	4	yes	channels	sweeping	fever/tiredness	self medication/traditional pharmacopeia	self medication	post		20000
Ekounou	Ekounou palais	29	M	university	civil servant	no answer	tap water	cement	6	1	moustiquoes	yes	regularly	> 6 months	ministry of health	yes	6	every body	every body	bite	no answer	0	6	yes	Marres d'water x	no answer	vomiting/headache/frièvre	self medication	self medication	pharmacy/hospital/clinical
Ekounou	Ekounou palais	30	F	primary	Small business	form 5 to upper sixth	drilling/well	mud	25	4	moustiquoes	yes	regularly	> 1 year	buying	no	7	every body	every body	bite	Pas de MILDA	0	5	yes	marécage/dirty	cleaning	fever/tiredness	hospital	hospital	hospital
Ekounou	Ekounou palais	31	M	form 5 to upper sixth	civil servant	form 5 to upper sixth	tap water/well	cement	11	1	moustiquoes	yes	regularly	> 6 months	ministry of health	yes	5	every body	every body	bite	no answer	3	4	yes	Marécage/grass	no answer	fever/headache/stiffness	self medication	self medication	pharmacy/hospital/clinical
Ekounou	Ekounou palais	32	M	university	civil servant	university	tap water	cement	5	1	moustiquoes	yes	regularly	> 6 months	ministry of health	yes	3	every body	every body	bite	no answer	0	3	no	no answer	sweeping	fever	self medication	self medication	pharmacy
Ekounou	Ekounou palais	33	M	university	student	university	no answer	cement	10	1	moustiquoes	yes	regularly	> 6 months	ministry of health	yes	4	every body	every body	sleeping	no answer	0	4	yes	Marécage/grass	cleaning	fever	hospital	hospital	pharmacy/hospital/clinical
Ekounou	Ekounou palais	34	no answer	university	student	no answer	tap water/well	cement	6	2	moustiquoes	yes	regularly	> 6 months	ministry of health	yes	3	every body	every body	bite/malaria	no answer	1	2	yes	Marécage	no answer	fever/tiredness/headache	self medicationication/hospital	self medication	pharmacy/post		150000
Ekounou	Ekounou palais	35	F	primary	Small business	form 1 to form 4	tap water/well	wood	7	2	moustiquoes	yes	regularly	> 6 months	ministry of health	yes	3	every body	every body	bite	no answer	0	3	yes	Marres d'water x/toilet/well	cleaning	fever/headache	self medicationication/hospital	self medication	post
Ekounou	Ekounou palais	36	F	primary	Small business	primary	tap water/well	cement	5	0	moustiquoes/cold	yes	regularly	> 6 months	ministry of health	yes	2	every body	every body	bite	no answer	0	2	yes	Marres d'water x/toilet	cleaning	fever/headache	self medication/traditional pharmacopeia	self medication	post
Ekounou	Ekounou palais	37	M	no answer	Small business	no answer	tap water/well	cement	15	4	female anophele	yes	regularly	> 2 years	ministry of health	yes	0	every body	every body	bite/sleeping/malaria	no answer		0	yes	swamp/channels	draining	fever/tiredness/stiffness	self medicationication/hospital	self medication	post
Ekounou	Ekounou palais	38	F	no answer	civil servant	form 1 to form 4	tap water/drilling/well	cement	8	2	moustiquoes	yes	regularly	> 6 months	ministry of health	yes	3	every body	every body	malaria	no answer	2	1	yes	Marres d'water x	evacuation	fever/headache	hospital	hospital	no answer
Ekounou	Ekounou palais	39	M	no answer	civil servant	no answer	drilling	cement	8	0	moustiquoes	yes	regularly	> 6 months	ministry of health	yes	4	every body	every body	bite/malaria	no answer	0	4	yes	swamp/channels	evacuation/treated	stiffness/fever	hospital	hospital	no answer
Ekounou	Ekounou palais	40	F	no answer	Small business	form 1 to form 4	tap water/well	cement	4	1	moustiquoes	yes	regularly	> 6 months	ministry of health	yes	2	every body	every body	malaria	no answer	0	2	yes	swamp/channels	no answer	vomiting/fever	hospital	hospital	no answer
Ekounou	Ekounou palais	41	F	form 1 to form 4	housewife	form 1 to form 4	tap water	cement	8	1	moustiquoes	yes	regularly	> 2 years	ministry of health	yes	8	every body	every body	bite/malaria	no answer	0	8	yes	Marécage	evacuation	fever/tiredness/headache	hospital	hospital	no answer
Ekounou	Ekounou palais	42	F	no answer	housewife	no answer	tap water/well	mud	6	4	moustiquoes	yes	regularly	> 6 months	ministry of health	yes	4	every body	every body	bite/malaria	no answer	0	4	yes	channels/dirty	evacuation	fever	hospital	hospital	no answer
Ekounou	Ekounou palais	43	F	no answer	Small business	no answer	tap water/well	mud	10	5	moustiquoes	yes	regularly	> 6 months	ministry of health	no answer	2	every body	every body	bite/malaria	no answer	0	2	yes	channels/dirty/swamp	evacuation	fever	hospital	hospital	no answer
Ekounou	Ekounou palais	44	F	no answer	housewife	no answer	tap water/well	cement	17	4	moustiquoes	yes	regularly	> 6 months	ministry of health	yes	4	every body	every body	malaria	no answer	4	0	yes	swamp/toilet	evacuation	fever/headache	hospital	hospital	no answer
Ekounou	Ekounou palais	45	M	university	civil servant	university	tap water	cement	4	0	female anophele	yes	regularly	< 6 months	ministry of health	yes	2	every body	every body	bite/malaria	no answer	1	1	yes	swamp/channels	no answer	fever	hospital	hospital	pharmacy	25000	25000
Ekounou	Ekounou palais	46	F	no answer	no answer	form 5 to upper sixth	tap water	cement	5	1	no answer	yes	regularly	> 6 months	ministry of health	yes	2	every body	every body	bite/malaria	no answer	0	2	yes	Marres d'water /standing water	evacuation	fever	self medicationication/hospital	self medication	post
Ekounou	Ekounou palais	47	F	form 5 to upper sixth	Small business	form 5 to upper sixth	drilling/well	mix	18	6	moustiquoes	yes	regularly	> 2 years	ministry of health	yes	4	every body	every body	bite/malaria	no answer	0	4	yes	standing water/channels	evacuation	vomiting/tiredness/fever	self medication/traditional pharmacopeia/hospital	self medication	post
Ekounou	Ekounou palais	48	M	primary	Small business	primary	drilling	cement	2	0	moustiquoes	yes	no answer	no answer	no answer	no answer		no answer	no answer	no answer	Pas de MILDA			yes	channels	evacuation	fever	hospital	hospital	no answer
Ekounou	Ekounou palais	49	F	no answer	civil servant	form 5 to upper sixth	drilling/well	cement	5	0	moustiquoes	yes	regularly	> 6 months	ministry of health	yes	3	every body	every body	bite/malaria	no answer	0	3	yes	Marres d'water x/toilet	evacuation	fever/tiredness/headache	hospital	hospital	no answer
Ekounou	Ekounou palais	50	F	no answer	civil servant	form 5 to upper sixth	tap water/natural source	cement	16	3	moustiquoes	yes	regularly	> 6 months	ministry of health	no	2	Parents/children/children <5 years	parents/<5 years	bite/malaria/sleeping	Pas de MILDA	1	1	yes	swamp/dirty water/grass	draining	fever/headache/stomach aches/vomiting	self medicationication/hospital	self medication	post
Ekounou	Ekounou palais	51	F	no answer	civil servant	form 1 to form 4	drilling/well	cement	10	3	moustiquoes	yes	regularly	> 6 months	ministry of health	yes	3	every body	every body	malaria	no answer	0	3	yes	channels	no answer	vomiting/fever	self medication	self medication	pharmacy
Ekounou	Ekounou palais	52	M	form 5 to upper sixth	Small business	form 5 to upper sixth	well	wood	8	0	moustiquoes	yes	regularly	> 6 months	ministry of health	no	3	Parents/children	no answer	bite/malaria	no answer	3	0	yes	Marécage	evacuation	fever	self medication	self medication	pharmacy
Ekounou	Ekounou palais	53	F	no answer	housewife	no answer	tap water/well	cement	7	3	moustiquoes	yes	regularly	> 6 months	buying	yes	3	every body	every body	bite/malaria	no answer	0	3	yes	dirty/swamp	evacuation	fever	traditional pharmacopeia	traditional	traditional doctors
Ekounou	Ekounou palais	54	F	no answer	housewife	no answer	tap water/drilling	cement	5	1	moustiquoes	yes	regularly	> 6 months	ministry of health	yes	4	every body	every body	bite/malaria	no answer	0	4	yes	Marécage	evacuation	fever	self medication/hospital/traditional pharmacopeia	self medication	pharmacy/post
Ekounou	Ekounou Ekié	1	F	no answer	Small business	form 5 to upper sixth	tap water/natural source	cement	9	2	moustiquoes	yes	regularly	< 6 months	buying	yes	3	every body	every body	bite/malaria	no answer	0	3	yes	water source	no answer	vomiting/fever	self medicationication/hospital	self medication	post
Ekounou	Ekounou Ekié	2	M	no answer	civil servant	form 5 to upper sixth	well	cement	6	2	female anophele	yes	no answer	> 2 years	ministry of health/buying	yes	5	every body	every body	bite/malaria	no answer	1	4	yes	swamp/toilet	no answer	no answer	self medicationication/hospital	self medication	hospital		60000
Ekounou	Ekounou Ekié	3	F	no answer	civil servant	form 5 to upper sixth	tap water/natural source	cement	4	0	moustiquoes	yes	regularly	> 6 months	ministry of health/buying	yes	2	every body	every body	malaria	no answer	0	2	yes	Marécage	no answer	vomiting/fever	self medicationication/hospital	self medication	hospital
Ekounou	Ekounou Ekié	4	F	no answer	civil servant	university	natural source	cement	6	2	moustiquoes	yes	regularly	> 6 months	ministry of health/buying	yes	6	every body	every body	bite/malaria	no answer	0	6	yes	Marécage/grass	no answer	fever/tiredness	self medication/traditional pharmacopeia	self medication	post
Ekounou	Ekounou Ekié	5	M	no answer	Small business	university	tap water	mix	6	0	moustiquoes	yes	regularly	< 6 months	ministry of health/buying	yes	5	every body	every body	malaria	no answer	0	5	yes	dirty /swamp	no answer	fever/tiredness	self medication	self medication	post
Ekounou	Ekounou Ekié	6	F	no answer	Small business	no answer	tap water/well	cement	6	1	moustiquoes	yes	regularly	< 6 months	ministry of health/buying	yes	3	every body	every body	bite/malaria	no answer	0	3	yes	Marres d'water x	evacuation	fever	self medication	self medication	post
Ekounou	Ekounou Ekié	7	F	no answer	Small business	form 5 to upper sixth	tap water	cement	9	3	moustiquoes	yes	regularly	> 6 months	ministry of health/buying	yes	4	every body	every body	malaria	no answer	2	2	yes	Marécage/marres d'water	evacuation	vomiting/fever/stiffness	self medicationication/hospital	self medication	post
Ekounou	Ekounou Ekié	8	F	no answer	housewife	no answer	tap water/natural source	cement	5	2	female anophele	yes	regularly	> 1 year	ministry of health/buying	yes	3	every body	every body	bite/malaria	no answer	2	1	yes	Marres d'water x	no answer	fever/headache	hospital	hospital	no answer
Ekounou	Ekounou Ekié	9	M	no answer	Small business	no answer	tap water	cement	1	0	moustiquoes	yes	no answer	no answer	no answer	no answer		no answer	no answer	no answer	Pas de MILDA			yes	Marécage	no answer	fever	self medication	self medication	pharmacy		35000
Ekounou	Ekounou Ekié	10	F	no answer	Small business	form 1 to form 4	tap water/well	cement	2	0	moustiquoes	yes	regularly	> 6 months	ministry of health	yes	1	every body	every body	malaria	no answer	0	1	yes	standing water/channels	evacuation	fever/headache	hospital	hospital	no answer
Ekounou	Ekounou Ekié	11	M	no answer	civil servant	form 5 to upper sixth	drilling/well	cement	4	1	moustiquoes	no	no answer	no answer	no answer	no answer		no answer	no answer	no answer	no answer			yes	swamp/channels	no answer	headache	self medication	self medication	pharmacy		5000
Ekounou	Ekounou Ekié	12	M	no answer	Small business	no answer	well/natural source	cement	8	0	moustiquoes	yes	no answer	no answer	no answer	no answer		no answer	no answer	no answer	Pas de MILDA			yes	standing water	evacuation	fever/tiredness	self medicationication/hospital	self medication	post
Ekounou	Ekounou Ekié	13	M	no answer	civil servant	form 5 to upper sixth	well/natural source	cement	2	0	moustiquoes	yes	regularly	> 1 year	donation	yes	1	every body	every body	malaria	no answer	1	0	yes	standing water/channels	evacuation	stiffness	traditional pharmacopeia/self medication	traditional	pharmacy/traditional doctors		50000
Ekounou	Ekounou Ekié	14	M	no answer	Small business	university	well/natural source	cement	2	0	moustiquoes	yes	no answer	no answer	no answer	no answer		no answer	no answer	no answer	Chaleur			yes	channels	no answer	fever/tiredness	traditional pharmacopeia	traditional	traditional doctors		5000
Ekounou	Ekounou Ekié	15	F	no answer	civil servant	form 5 to upper sixth	drilling	cement	4	2	moustiquoes	yes	regularly	< 6 months	ministry of health	yes	2	every body	every body	bite/malaria	no answer	0	2	yes	standing water/grass	evacuation/sweeping	fever/ stomach aches	hospital	hospital	no answer
Ekounou	Ekounou Ekié	16	M	no answer	civil servant	university	tap water	cement	2	0	moustiquoes	yes	regularly	> 6 months	ministry of health	yes	1	every body	every body	bite/malaria	no answer	1	0	yes	Marécage	evacuation	vomiting/fever/stiffness	hospital	hospital	no answer
Ekounou	Ekounou Ekié	17	M	no answer	Small business	no answer	natural source	cement	4	1	female anophele	yes	regularly	< 6 months	ministry of health	yes	2	every body	every body	bite	no answer	3	0	yes	channels	cleaning	stiffness/fever	self medication	self medication	pharmacy
Ekounou	Ekounou Ekié	18	F	no answer	housewife	no answer	natural source	cement	12	3	no answer	yes	regularly	> 2 years	ministry of health/buying	no	3	every body	every body	bite/malaria	no answer	0	2	yes	standing water/channels	evacuation	tiredness/cold	traditional pharmacopeia	traditional	traditional doctors
Ekounou	Ekounou Ekié	19	no answer	no answer	civil servant	no answer	natural source	cement	9	3	moustiquoes	yes	regularly	< 6 months	ministry of health	yes	2	every body	every body	bite	no answer	0	2	yes	standing water	no answer	stiffness/fever	hospital	hospital	hospital
Ekounou	Ekounou Ekié	20	M	form 5 to upper sixth	civil servant	no answer	well	cement	5	1	moustiquoes	yes	regularly	< 6 months	ministry of health	yes	5	every body	every body	bite	no answer	0	5	yes	standing water/grass	no answer	fever/tiredness	hospital	hospital	pharmacy
Ekounou	Ekounou Ekié	21	F	university	Small business	form 1 to form 4	tap water/natural source	cement	7	1	moustiquoes	yes	regularly	> 6 months	ministry of health	yes	3	every body	every body	malaria	no answer	0	3	yes	swamp/toilet	cleaning	fever/headache	traditional pharmacopeia/self medication/hospital	traditional	pharmacy
Ekounou	Ekounou Ekié	22	F	no answer	Small business	form 1 to form 4	well	cement	14	2	moustiquoes	yes	regularly	> 6 months	ministry of health	yes	3	every body	every body	malaria	no answer	0	3	yes	Marres d'water x	cleaning	fever	self medication	self medication	pharmacy
Ekounou	Ekounou Ekié	23	F	form 1 to form 4	Small business	primary	drilling	cement	3	1	moustiquoes	yes	regularly	> 1 year	buying	yes	2	every body	every body	bite	no answer	0	2	no	no answer	no answer	fever/headache	self medication	self medication	post
Ekounou	Ekounou Ekié	24	M	no answer	civil servant	form 5 to upper sixth	tap water/drilling	cement	10	1	moustiquoes	yes	regularly	> 6 months	ministry of health	yes	3	every body	every body	bite	no answer	2	1	yes	Marécage	no answer	fever/headache	self medication	self medication	post
Ekounou	Ekounou Ekié	25	M	form 1 to form 4	civil servant	form 1 to form 4	tap water	cement	10	1	moustiquoes	yes	regularly	> 6 months	ministry of health	yes	3	every body	every body	bite	no answer	0	3	yes	Marres d'water x	evacuation	acne/headache/stomach aches	self medication	self medication	pharmacy/post
Ekounou	Ekounou Ekié	26	M	primary	Small business	primary	tap water	cement	4	0	moustiquoes	yes	regularly	> 6 months	ministry of health	yes	3	every body	every body	bite	no answer	0	3	no	no answer	no answer	fever/headache	self medicationication/hospital	self medication	post
Ekounou	Ekounou Ekié	27	M	university	student	university	tap water/well	cement	3	0	moustiquoes	yes	regularly	> 1 year	ministry of health	yes	1	no answer	every body	bite	no answer	1	1	no	Marres d'water x	no answer	fever/tiredness	self medication/traditional pharmacopeia	self medication	post
Ekounou	Ekounou Ekié	28	F	no answer	Small business	no answer	tap water/well	cement	8	1	moustiquoes	yes	regularly	> 6 months	ministry of health	yes	2	Parents	Parents	bite	no answer	1	1	no	dirty	no answer	vomiting/fever	self medicationication/hospital	self medication	post
Ekounou	Ekounou Ekié	29	F	no answer	civil servant	university	tap water/well	cement	9	1	moustiquoes	yes	regularly	> 2 years	ministry of health	yes	4	every body	every body	bite	no answer	0	4	no	no answer	sweeping/cleaning	stomach aches/fever/headache	hospital	hospital	hospital
Ekounou	Ekounou Ekié	30	M	no answer	Small business	no answer	tap water/well	cement	5	1	moustiquoes	yes	regularly	> 6 months	ministry of health	yes	2	every body	every body	bite	no answer	0	2	yes	Marécage/grass	no answer	fever/headache	hospital	hospital	pharmacy		165000
Ekounou	Ekounou Ekié	31	F	form 1 to form 4	Small business	form 1 to form 4	tap water	cement	8	0	moustiquoes	yes	regularly	> 6 months	ministry of health	yes	3	every body	every body	bite	no answer	0	3	yes	dirty water	cleaning	fever/headache	self medicationication/hospital	self medication	post
Ekounou	Ekounou Ekié	32	F	university	civil servant	form 1 to form 4	tap water/natural source	cement	13	2	female anophele	no	regularly	> 6 months	ministry of health	yes	4	every body	every body	bite	no answer	0	4	yes	Marécage	no answer	no answer	hospital	hospital	pharmacy
Ekounou	Ekounou Ekié	33	F	no answer	civil servant	form 1 to form 4	tap water/drilling/well	cement	7	2	moustiquoes/cold	yes	regularly	> 6 months	ministry of health	yes	3	every body	every body	bite	no answer	0	3	yes	Marécage/grass	no answer	fever	self medication	self medication	post
Ekounou	Ekounou Ekié	34	F	no answer	Small business	university	tap water	cement	6	0	female anophele	yes	regularly	> 6 months	ministry of health	yes	3	every body	every body	bite	no answer	0	3	yes	Marres d'water x	no answer	fever/headache	self medication/hospital/traditional pharmacopeia	self medication	pharmacy/post/traditional doctors
Ekounou	Ekounou Ekié	35	F	primary	housewife	primary	tap water	cement	5	1	moustiquoes	no	no answer	> 6 months	ministry of health	yes	3	every body	every body	bite	no answer	0	3	yes	standing water/channels	no answer	stiffness/fever	hospital	hospital	pharmacy/hospital/clinical
Ekounou	Ekounou Ekié	36	M	no answer	Small business	no answer	tap water/well/natural source	cement	9	1	moustiquoes	yes	regularly	> 6 months	ministry of health	yes	4	<5 years	every body	bite	chaleur	0	4	yes	Marécage	no answer	fever/headache	hospital	hospital	pharmacy
Ekounou	Ekounou Ekié	37	F	no answer	civil servant	no answer	tap water	cement	5	1	moustiquoes	yes	regularly	> 6 months	ministry of health	yes	3	every body	every body	bite	no answer	1	1	yes	channels	cleaning	fever/tiredness	hospital	hospital	pharmacy
Ekounou	Ekounou Ekié	38	F	no answer	Small business	form 1 to form 4	tap water/natural source	cement	5	2	dirty water	no	no answer	> 6 months	ministry of health	yes	2	every body	every body	bite	no answer	0	2	yes	Marres d'water x	no answer	fever/headache	self medication/hospital/traditional pharmacopeia	self medication	pharmacy/post
Ekounou	Ekounou Ekié	39	F	no answer	Small business	form 5 to upper sixth	tap water	cement	5	2	female anophele	yes	regularly	> 6 months	ministry of health	yes	2	every body	every body	bite	no answer	0	2	yes	standing water/grass	cleaning	fever	self medicationication/hospital	self medication	pharmacy/post
Ekounou	Ekounou Ekié	40	F	no answer	Small business	form 5 to upper sixth	tap water	cement	3	1	moustiquoes	yes	no answer	< 6 months	ministry of health	yes	2	every body	every body	malaria	no answer	0	2	no	no answer	no answer	fever/headache	hospital	hospital	pharmacy
Ekounou	Ekounou Ekié	41	F	no answer	civil servant	form 1 to form 4	tap water/natural source	cement	6	2	moustiquoes	yes	regularly	> 6 months	ministry of health	yes	4	every body	every body	bite	no answer	0	4	yes	swamp/dirty	no answer	fever/vomiting/stomach aches	hospital/traditional pharmacopoeia	hospital	pharmacy
Ekounou	Ekounou Ekié	42	M	no answer	Small business	no answer	well	no answer	4	0	moustiquoes	yes	regularly	> 6 months	ministry of health	yes	2	every body	every body	bite	no answer	0	2	yes	Marécage	no answer	fever	self medication/hospital/traditional pharmacopeia	self medication	pharmacy/post/traditional doctors
Ekounou	Ekounou Ekié	43	M	no answer	no answer	no answer	tap water/well	cement	5	2	moustiquoes	yes	regularly	> 6 months	ministry of health	yes	3	every body	every body	bite	no answer	0	3	no	no answer	no answer	fever/tiredness/headache	hospital	hospital	pharmacy
Ekounou	Ekounou Ekié	44	M	no answer	Small business	no answer	tap water/natural source	cement	4	0	moustiquoes	yes	regularly	> 6 months	ministry of health	yes	3	children	children	bite	no answer	0	3	yes	standing water/grass	evacuation	fever/headache/stiffness	traditional pharmacopeia/self medication/hospital	traditional	pharmacy/post/traditional doctors		200000
Ekounou	Ekounou Ekié	45	F	no answer	Small business	no answer	tap water/natural source	cement	4	2	moustiquoes	yes	regularly	> 1 year	ministry of health	no	2	<5 years	Parents	malaria	no answer	1	1	yes	dirty water/standing water	sweeping	headache	hospital	hospital	pharmacy
Ekounou	Ekounou Ekié	46	F	no answer	Small business	no answer	tap water	cement	2	0	moustiquoes	no	regularly	> 6 months	ministry of health	yes	2	every body	every body	bite/malaria	no answer	0	2	yes	channels/dirty	no answer	fever/headache	hospital	hospital	pharmacy
Ekounou	Ekounou Ekié	47	M	no answer	civil servant	form 5 to upper sixth	tap water	cement	7	2	malnutrition/cold	yes	regularly	> 6 months	ministry of health	yes	4	every body	every body	bite/malaria	no answer	0	4	no	no answer	sweeping	fever/headache/stiffness	hospital	hospital	pharmacy
Ekounou	Ekounou Ekié	48	F	no answer	Small business	no answer	tap water/drilling/well	cement	4	2	moustiquoes	yes	regularly	> 6 months	ministry of health	yes	2	every body	every body	bite	no answer	1	1	yes	Marres d'water x	no answer	fever/tiredness	hospital	hospital	pharmacy		100000
Ekounou	Ekounou Ekié	49	F	no answer	Small business	no answer	tap water	cement	8	1	moustiquoes	yes	regularly	> 6 months	ministry of health	yes	5	every body	every body	bite	no answer	0	5	yes	Marres d'water /grass	sweeping	fever/tiredness	self medicationication/hospital	self medication	pharmacy/post
Ekounou	Ekounou Ekié	50	F	no answer	Small business	no answer	tap water/drilling/well	cement	12	0	moustiquoes	yes	no answer	> 6 months	ministry of health	no	3	children	Parents	bite	no answer	0	3	yes	Marres d'water x	no answer	fever/headache/stiffness	hospital	hospital	pharmacy
Ekounou	Ekounou Ekié	51	M	no answer	civil servant	form 5 to upper sixth	tap water/well	cement	4	0	moustiquoes/eaux sale/cold	yes	regularly	> 6 months	ministry of health	yes	3	every body	every body	bite	no answer	0	3	yes	dirty	sweeping	fever/tiredness	traditional pharmacopeia/self medication/hospital	traditional	pharmacy/post/traditional doctors
Ekounou	Ekounou Ekié	52	F	no answer	Small business	primary	tap water	cement	3	0	moustiquoes	yes	regularly	> 6 months	ministry of health	no	1	Parents	Parents	bite/malaria	no answer	0	1	yes	toilet	no answer	fever/headache	no answer	no answer	no answer
Etam-bafia	Etam-bafia	1	F	form 1 to form 4	Small business	form 1 to form 4	tap water/well	cement	4	2	moustiquoes	no	regularly	> 6 months	ministry of health	yes	1	every body	every body	malaria	no answer	0	1	yes	swamp/channels	evacuation/treated	vomiting/tiredness/fever	hospital/self medication	hospital	post
Etam-bafia	Etam-bafia	2	F	university	Small business	form 1 to form 4	tap water/natural source	cement	5	1	moustiquoes	yes	regularly	< 6 months	donation	yes	2	every body	every body	bite/malaria	no answer	1	1	yes	Marres d'water x/channels/toilet	sweeping	fever/headache/stiffness	self medication	self medication	pharmacy
Etam-bafia	Etam-bafia	3	F	no answer	Small business	primary	tap water/well/natural source	cement	5	1	moustiquoes	yes	regularly	> 6 months	ministry of health	yes	2	every body	every body	bite	no answer	2	0	yes	Marres d'water x	cleaning	vomiting/fever	self medicationication/hospital	self medication	post
Etam-bafia	Etam-bafia	4	F	university	Small business	form 1 to form 4	tap water/well/natural source	cement	10	2	moustiquoes	yes	regularly	> 6 months	ministry of health	yes	4	every body	every body	malaria	no answer	2	2	yes	Marres d'water x	cleaning	stiffness/fever	self medication	self medication	pharmacy
Etam-bafia	Etam-bafia	5	M	university	Small business	university	tap water/well/natural source	cement	3	0	moustiquoes	no	regularly	> 6 months	ministry of health	yes	2	every body	every body	malaria	no answer	0	2	yes	Marécage	draining	fever/stiffness/headache	self medication	self medication	pharmacy
Etam-bafia	Etam-bafia	6	F	form 5 to upper sixth	Small business	no answer	tap water/well	cement	3	1	female anophele	yes	regularly	> 6 months	ministry of health	yes	1	every body	every body	bite	no answer	0	1	yes	Marres d'water x	no answer	fever/headache	self medication	self medication	pharmacy
Etam-bafia	Etam-bafia	7	M	no answer	housewife	form 1 to form 4	tap water/drilling	cement	15	3	moustiquoes	yes	regularly	> 6 months	ministry of health	yes	12	every body	every body	malaria	no answer	2	10	yes	channels	cleaning	fever	self medication	self medication	pharmacy
Etam-bafia	Etam-bafia	8	F	university	student	form 1 to form 4	well	cement	9	1	moustiquoes	yes	regularly	> 6 months	ministry of health	no	4	every body	Parents	bite	Pas de MILDA	2	2	yes	swamp/channels	cleaning	fever	self medication	self medication	pharmacy
Etam-bafia	Etam-bafia	9	F	form 1 to form 4	Small business	primary	well	cement	4	2	moustiquoes	yes	regularly	> 6 months	ministry of health	yes	1	every body	every body	bite	no answer	1	0	yes	Marécage/grass	draining	fever/headache	self medication	self medication	post		5000
Etam-bafia	Etam-bafia	10	M	university	civil servant	university	tap water/drilling	mud	5	0	female anophele	yes	regularly	> 6 months	ministry of health	yes	3	every body	every body	bite	no answer	3	0	yes	Marres d'water x	draining	fever	self medication	self medication	post
Etam-bafia	Etam-bafia	11	F	form 1 to form 4	Small business	form 1 to form 4	tap water	cement	7	1	moustiquoes	no	regularly	> 6 months	ministry of health	yes	7	every body	every body	bite	no answer	0	7	yes	Marres d'water x	no answer	fever/tiredness/headache	hospital/self medication /traditional pharmacopoeia	hospital	pharmacy
Etam-bafia	Etam-bafia	12	F	no answer	housewife	university	tap water/well	cement	15	4	moustiquoes/cold	yes	regularly	> 6 months	ministry of health	yes	6	every body	every body	bite	no answer	0	6	yes	Marres d'water x	no answer	fever/stiffness/headache	hospital	hospital	pharmacy/hospital/clinical
Etam-bafia	Etam-bafia	13	F	form 5 to upper sixth	civil servant	form 5 to upper sixth	tap water/well	cement	11	4	moustiquoes	yes	regularly	> 6 months	ministry of health	yes	4	Parents	Parents	bite	no answer	0	3	yes	standing water/channels/swamp	no answer	vomiting/fever	self medicationication/hospital	self medication	pharmacy
Etam-bafia	Etam-bafia	14	F	form 1 to form 4	Small business	form 1 to form 4	well	mix	4	2	moustiquoes	no	regularly	> 6 months	ministry of health	yes	4	every body	every body	bite	no answer	0	4	yes	channels	no answer	stiffness/fever	self medication	self medication	pharmacy
Etam-bafia	Etam-bafia	15	F	form 5 to upper sixth	Small business	primary	tap water/well	cement	8	3	female anophele	yes	regularly	> 1 year	ministry of health	yes	3	every body	every body	bite	no answer	0	3	yes	Marres d'water x	cleaning	stomach aches/fever/headache	self medication	self medication	post
Etam-bafia	Etam-bafia	16	F	primary	Small business	primary	tap water/well	mix	6	2	moustiquoes	no	regularly	> 6 months	ministry of health	yes	3	every body	every body	bite	no answer	0	3	yes	swamp/channels	no answer	fever/headache/stiffness	self medication	self medication	post
Etam-bafia	Etam-bafia	17	M	form 5 to upper sixth	student	form 5 to upper sixth	drilling	cement	5	1	moustiquoes	yes	regularly	> 6 months	ministry of health	no	3	every body	every body	malaria	Pas de MILDA	0	3	yes	toilet	evacuation	fever/tiredness	hospital	hospital	pharmacy
Etam-bafia	Etam-bafia	18	F	no answer	Small business	no answer	tap water/well	mix	8	3	moustiquoes	yes	no answer	> 6 months	ministry of health	no	3	Parents/children	Parents/children	malaria	no answer	0	3	yes	swamp/toilet	sweeping/cleaning	fever/headache/stiffness	hospital/traditional pharmacopoeia	no answer	pharmacy/traditional doctors		35000
Etam-bafia	Etam-bafia	19	no answer	no answer	no answer	no answer	tap water/drilling	cement	7	1	moustiquoes	no	regularly	> 6 months	ministry of health	yes	3	every body	every body	malaria	no answer	0	3	yes	standing water/channels	cleaning	vomiting/fever	hospital	hospital	pharmacy/hospital/clinical
Etam-bafia	Etam-bafia	20	F	no answer	Small business	primary	tap water/well	cement	5	4	moustiquoes	yes	regularly	> 6 months	donation	no	1	every body	parents/<5 years	bite	no answer	1	0	yes	Marécage	cleaning	vomiting/headache/frièvre	self medicationication/hospital	self medication	post
Etam-bafia	Etam-bafia	21	F	primary	housewife	no answer	tap water	cement	5	2	no answer	yes	regularly	< 6 months	ministry of health	yes	1	Parents	parents/<5 years	malaria	no answer	1	0	no	no answer	cleaning	headache/stiffness	self medication	self medication	post
Etam-bafia	Etam-bafia	22	F	no answer	civil servant	university	tap water	cement	10	1	female anophele	yes	regularly	> 6 months	ministry of health	yes	4	every body	every body	bite	no answer	1	3	yes	Marres d' water x /dirty	sweeping/cleaning	vomiting/fever	self medicationication/hospital	self medication	pharmacy/hospital/clinical
Etam-bafia	Etam-bafia	23	M	form 1 to form 4	Small business	form 5 to upper sixth	tap water/natural source	cement	3	1	moustiquoes	yes	regularly	> 2 years	ministry of health	yes	1	every body	every body	bite	no answer	0	1	yes	Marres d'water x	cleaning	fever/headache/stiffness	self medicationication/hospital	self medication	pharmacy/post
Etam-bafia	Etam-bafia	24	M	primary	Small business	primary	tap water/well	mix	1	0	moustiquoes	yes	regularly	> 2 years	ministry of health	yes	2	Parents	Parents	sleeping	no answer	0	2	yes	channels	no answer	fever	self medication	self medication	post
Etam-bafia	Etam-bafia	25	F	form 5 to upper sixth	Small business	form 5 to upper sixth	tap water/well	wood	2	0	dirty water	yes	regularly	> 6 months	ministry of health	yes	2	every body	every body	malaria	no answer	0	2	yes	Marres d' water x /dirty	draining	stiffness/fever	self medicationication/hospital	self medication	pharmacy/hospital/clinical
Etam-bafia	Etam-bafia	26	F	primary	housewife	primary	tap water/well	wood	8	2	moustiquoes	yes	regularly	> 6 months	ministry of health	yes	6	every body	every body	bite	no answer	0	6	yes	Marres d'water x	cleaning	stiffness/fever	self medication	self medication	pharmacy
Etam-bafia	Etam-bafia	27	M	no answer	Small business	form 1 to form 4	tap water/well	cement	12	2	moustiquoes	yes	regularly	> 6 months	ministry of health	yes	4	every body	every body	bite	no answer	1	3	yes	Marres d'water x	remblai	tiredness/headache/fever/stomach aches	self medicationication/hospital	self medication	pharmacy/post		100000
Etam-bafia	Etam-bafia	28	F	no answer	Small business	form 1 to form 4	tap water	cement	6	0	moustiquoes	yes	regularly	> 6 months	ministry of health	yes	3	every body	every body	bite	no answer	0	3	yes	Marres d'water x	evacuation	vomiting/fever	self medication/hospital/traditional pharmacopeia	self medication	pharmacy/post/traditional doctors
Etam-bafia	Etam-bafia	29	M	no answer	civil servant	university	tap water	cement	12	0	female anophele	yes	regularly	> 6 months	ministry of health	yes	6	every body	every body	bite	no answer	0	6	yes	channels/dirty	evacuation	stiffness/fever	traditional pharmacopeia/self medication/hospital	no answer	pharmacy/post/traditional doctors
Etam-bafia	Etam-bafia	30	M	no answer	no answer	form 5 to upper sixth	tap water/well	cement	5	1	moustiquoes	yes	regularly	> 6 months	ministry of health	yes	3	every body	every body	bite	no answer	0	3	yes	no answer	no answer	fever	hospital	hospital	pharmacy		10000
Etam-bafia	Etam-bafia	31	M	no answer	Small business	form 1 to form 4	tap water/well	cement	9	3	no answer	yes	regularly	> 6 months	ministry of health	no	4	every body	parents/<5 years	bite	no answer	0	4	no	no answer	no answer	tiredness/headache	hospital/traditional pharmacopoeia	hospital	no answer		150000
Etam-bafia	Etam-bafia	32	F	no answer	Small business	no answer	tap water/well	cement	10	4	moustiquoes	yes	regularly	> 6 months	ministry of health	no	4	every body	every body	no answer	no answer	2	2	yes	channels	no answer	fever	no answer	no answer	pharmacy/post
Etam-bafia	Etam-bafia	33	M	no answer	civil servant	no answer	tap water/well	cement	10	4	moustiquoes	yes	regularly	> 6 months	ministry of health	yes	4	every body	every body	bite	no answer	0	4	yes	toilet/dirty	treated	tiredness/headache	traditional pharmacopeia/self medication/hospital	traditional	pharmacy/post/traditional doctors
Etam-bafia	Etam-bafia	34	F	no answer	housewife	no answer	tap water/well	cement	8	1	moustiquoes	yes	regularly	> 6 months	ministry of health	yes	3	every body	every body	bite	no answer	0	3	yes	swamp/channels	cleaning	fever	hospital	hospital	pharmacy
Etam-bafia	Etam-bafia	35	M	no answer	Small business	no answer	tap water/well	cement	10	1	no answer	yes	regularly	> 6 months	ministry of health	yes	4	every body	every body	bite	no answer	4	0	no	no answer	evacuation	fever	self medication/hospital/traditional pharmacopeia	self medication	pharmacy/post/traditional doctors
Etam-bafia	Etam-bafia	36	M	no answer	civil servant	university	tap water/well	cement	10	0	female anophele	yes	regularly	> 6 months	ministry of health	yes	5	every body	every body	bite	no answer	0	5	yes	dirty	no answer	fever	hospital/traditional pharmacopoeia	hospital	pharmacy/traditional doctors
Etam-bafia	Etam-bafia	37	M	no answer	Small business	form 1 to form 4	tap water/well	cement	5	1	moustiquoes/malnutrition	yes	regularly	> 6 months	ministry of health	yes	2	every body	every body	bite	no answer	0	2	yes	Marres d'water x	cleaning	vomiting/headache/frièvre	self medicationication/hospital	self medication	pharmacy/post		250000
Etam-bafia	Etam-bafia	38	F	no answer	Small business	university	well	cement	2	0	dirty	yes	regularly	> 2 years	ministry of health	yes	1	every body	every body	bite	no answer	0	1	yes	Marres d'water x	sweeping	headache	self medicationication/hospital	self medication	pharmacy/post
Etam-bafia	Etam-bafia	39	F	no answer	civil servant	no answer	tap water/well	cement	9	1	moustiquoes	yes	regularly	> 2 years	ministry of health	yes	3	every body	every body	bite/malaria	no answer	2	1	yes	Marres d'water x	cleaning	fever/headache/stiffness/tiredness	self medicationication/hospital	self medication	pharmacy
Etam-bafia	Etam-bafia	40	F	form 5 to upper sixth	Small business	form 5 to upper sixth	tap water/well	cement	2	1	female anophele	yes	regularly	> 6 months	ministry of health	yes	1	every body	every body	bite	no answer	0	1	no	swamp/channels	cleaning	fever/headache/stiffness	self medicationication/hospital	self medication	pharmacy/post
Etam-bafia	Etam-bafia	41	F	no answer	Small business	form 1 to form 4	tap water/well	wood	8	1	moustiquoes	yes	regularly	> 6 months	ministry of health	yes	2	every body	every body	malaria	no answer	0	2	yes	Marres d'water x	cleaning	fever/headache/stiffness	self medicationication/hospital	self medication	pharmacy/post		120000
Etam-bafia	Etam-bafia	42	M	no answer	Small business	no answer	tap water	cement	10	0	moustiquoes	yes	regularly	> 6 months	ministry of health	yes	5	every body	every body	bite	no answer	0	5	yes	Marres d'water x	sweeping	fever	traditional pharmacopeia/self medication/hospital	traditional	pharmacy/post
Etam-bafia	Etam-bafia	43	F	no answer	Small business	no answer	well	cement	8	0	moustiquoes	yes	regularly	> 6 months	ministry of health	yes	5	every body	every body	bite	no answer	0	5	yes	Marécage	sweeping	fever	self medicationication/hospital	self medication	pharmacy/post
Etam-bafia	Etam-bafia	44	F	no answer	housewife	form 1 to form 4	tap water	wood	8	1	female anophele	yes	regularly	> 6 months	ministry of health	yes	4	every body	every body	bite/malaria	no answer	0	4	yes	Marres d'water x	no answer	fever/headache/stiffness/vomiting	hospital	hospital	pharmacy
Etam-bafia	Etam-bafia	45	F	no answer	no answer	no answer	tap water/well	wood	8	1	moustiquoes	yes	regularly	> 6 months	ministry of health	yes	4	every body	every body	malaria	no answer	0	4	yes	channels/dirty water	sweeping/cleaning	fever	traditional pharmacopeia/self medication/hospital	traditional	pharmacy/post
Etam-bafia	Etam-bafia	46	F	no answer	Small business	no answer	tap water	wood	10	5	moustiquoes	yes	regularly	> 6 months	ministry of health	yes	3	every body	every body	malaria	no answer	0	3	yes	standing water/grass	sweeping	fever/ tiredness	self medicationication/hospital	self medication	pharmacy/post
Etam-bafia	Etam-bafia	47	F	no answer	Small business	no answer	tap water/well	mud	4	2	dirty	yes	regularly	> 6 months	ministry of health	yes	1	every body	every body	malaria	no answer	0	1	yes	channels	evacuation	fever/headache/stiffness	self medicationication/hospital	self medication	no answer
Etam-bafia	Etam-bafia	48	F	no answer	Small business	no answer	tap water/well	cement	7	1	dirty	yes	regularly	> 6 months	ministry of health	yes	4	every body	every body	malaria	no answer	0	4	yes	Marres d'water x	treated	tiredness/headache/vomiting	traditional pharmacopeia/hospital	traditional	pharmacy/traditional doctors
Etam-bafia	Etam-bafia	49	F	no answer	civil servant	primary	tap water/well	wood	4	0	moustiquoes	yes	regularly	> 6 months	ministry of health	yes	4	every body	every body	bite	no answer	0	4	yes	channels/dirty	sweeping	fever/tiredness	hospital	hospital	pharmacy
Etam-bafia	Etam-bafia	50	M	no answer	Small business	no answer	tap water	cement	7	1	no answer	yes	regularly	> 6 months	ministry of health	yes	2	every body	every body	bite	no answer	1	1	yes	dirty	sweeping	tiredness	hospital	hospital	pharmacy
Etam-bafia	Etam-bafia	51	F	no answer	Small business	form 1 to form 4	tap water	cement	5	0	moustiquoes	yes	regularly	no answer	no answer	yes	2	every body	every body	malaria	no answer	0	1	no	no answer	no answer	fever/ tiredness	self medicationication/hospital	self medication	pharmacy/post
Olézoa	Olezoa	1	F	no answer	no answer	form 5 to upper sixth	tap water/well	wood	7	1	moustiquoes	yes	regularly	< 6 months	ministry of health	no	4	every body	every body	bite	no answer	1	3	yes	channels	cleaning	fever/headache/stiffness	hospital	hospital	pharmacy
Olézoa	Olezoa	2	F	no answer	civil servant	form 1 to form 4	tap water	mix	2	0	moustiquoes	no answer	regularly	> 6 months	ministry of health	yes	1	Parents	Parents	bite	no answer	0	1	no	no answer	no answer	fever	self medication	self medication	post
Olézoa	Olezoa	3	M	form 5 to upper sixth	Small business	form 5 to upper sixth	tap water	cement	6	2	moustiquoes	no	no answer	> 6 months	ministry of health	yes	2	every body	every body	bite	no answer	0	2	no	no answer	sweeping	fever	traditional pharmacopeia/hospital	traditional	no answer
Olézoa	Olezoa	4	F	no answer	Small business	no answer	tap water	cement	1	5	moustiquoes	yes	regularly	> 6 months	ministry of health	no	1	Parents	Parents	malaria	Pas de MILDA	1	0	yes	channels	cleaning	fever/headache/stomach aches	traditional pharmacopeia/hospital	traditional	pharmacy
Olézoa	Olezoa	5	no answer	no answer	Small business	form 1 to form 4	tap water	cement	3	1	moustiquoes	no	regularly	> 2 years	ministry of health	yes	1	nobody	parents/<5 years	malaria	Chaleur	1	0	no	no answer	no answer	fever/headache	self medication	self medication	post
Olézoa	Olezoa	6	M	form 5 to upper sixth	civil servant	form 5 to upper sixth	tap water	cement	3	0	moustiquoes	yes	regularly	< 6 months	ministry of health	yes	1	every body	every body	bite	no answer	1	0	no	no answer	no answer	fever/ cold	hospital/self medication	hospital	post
Olézoa	Olezoa	7	no answer	no answer	Small business	university	tap water	cement	6	2	moustiquoes	no	regularly	> 2 years	ministry of health	yes	3	every body	every body	bite	no answer	0	3	yes	channels/pool of water	sweeping	fever/tiredness	self medication	self medication	pharmacy
Olézoa	Olezoa	8	F	no answer	no answer	form 5 to upper sixth	tap water	cement	4	0	moustiquoes	no	regularly	> 6 months	ministry of health	yes	3	every body	every body	bite	no answer	0	3	no	no answer	no answer	fever	hospital	hospital	pharmacy
Olézoa	Olezoa	9	M	primary	Small business	form 5 to upper sixth	tap water	cement	9	2	female anophele	no	regularly	> 6 months	ministry of health	yes	2	Parents	Parents	bite	Chaleur	0	3	yes	dirty/grass	no answer	tiredness/headache/vomiting	hospital	hospital	pharmacy
Olézoa	Olezoa	10	M	no answer	Small business	university	tap water	cement	6	0	moustiquoes	yes	regularly	> 2 years	ministry of health	yes	3	Parents	Parents	bite	no answer	1	2	yes	Marécage	draining	vomiting/fever	self medication	self medication	pharmacy
Olézoa	Olezoa	11	F	primary	civil servant	primary	tap water	cement	7	0	moustiquoes	yes	regularly	> 2 years	ministry of health	yes	5	every body	every body	bite	no answer	3	2	yes	Marres d'water x	cleaning	vomiting/stiffness/headache	self medication	self medication	pharmacy/post
Olézoa	Olezoa	12	M	primary	Small business	no answer	tap water/well	cement	2	0	no answer	no	regularly	> 2 years	ministry of health	yes	1	every body	every body	malaria	no answer	0	1	yes	standing water/swamp	no answer	fever/headache	hospital/traditional pharmacopoeia	hospital	pharmacy
Olézoa	Olezoa	13	no answer	primary	Small business	no answer	tap water	cement	5	0	moustiquoes	yes	regularly	> 6 months	ministry of health	yes	3	children	children	bite	oubli	0	3	yes	channels	cleaning	vomiting/headache	self medication	self medication	pharmacy
Olézoa	Olezoa	14	M	form 1 to form 4	Small business	form 5 to upper sixth	tap water	cement	14	3	moustiquoes	yes	regularly	< 6 months	ministry of health	yes	5	every body	every body	bite	no answer	2	3	yes	channels	no answer	vomiting/headache	self medication/traditional pharmacopeia	self medication	pharmacy
Olézoa	Olezoa	15	F	no answer	Small business	no answer	tap water	cement	3	1	moustiquoes	yes	regularly	> 6 months	ministry of health	yes	2	every body	every body	bite	no answer	2	0	yes	channels	no answer	fever/headache	self medication	self medication	pharmacy
Olézoa	Olezoa	16	F	no answer	Small business	primary	tap water	cement	2	0	moustiquoes	yes	regularly	> 6 months	ministry of health	yes	1	every body	every body	bite	no answer	1	0	yes	channels	no answer	stomach aches/fever/headache	self medication	self medication	pharmacy
Olézoa	Olezoa	17	F	form 5 to upper sixth	student	form 5 to upper sixth	tap water	cement	7	2	moustiquoes	yes	regularly	< 6 months	ministry of health	yes	4	every body	every body	malaria	no answer	1	3	yes	channels	cleaning	fever/headache	hospital	hospital	pharmacy
Olézoa	Olezoa	18	F	primary	housewife	primary	tap water	wood	1	0	moustiquoes	yes	regularly	> 1 year	ministry of health	yes	1	every body	every body	bite	no answer	0	1	yes	water source	no answer	stiffness/fever	traditional pharmacopeia/hospital	traditional	traditional doctors
Olézoa	Olezoa	19	no answer	form 1 to form 4	Small business	form 5 to upper sixth	tap water/drilling	cement	6	3	moustiquoes	yes	regularly	> 6 months	ministry of health	yes	2	every body	every body	bite	no answer	2	0	yes	Marres d'water x	cleaning	fever	self medication/traditional pharmacopeia	self medication	pharmacy/post		120000
Olézoa	Olezoa	20	no answer	primary	housewife	form 5 to upper sixth	tap water/well	cement	10	3	moustiquoes	no	regularly	> 2 years	ministry of health/buying	no	4	Parents	Parents	malaria	Pas de MILDA	0	4	yes	Marres d'water x	cleaning	fever/headache	self medicationication/hospital	self medication	post
Olézoa	Olezoa	21	M	primary	housewife	form 5 to upper sixth	well	mix	10	1	moustiquoes	yes	regularly	< 6 months	ministry of health	no	3	Parents	Parents	bite	Pas de MILDA	3	0	yes	water source	cleaning	fever	self medication/hospital/traditional pharmacopeia	self medication	pharmacy
Olézoa	Olezoa	22	M	no answer	civil servant	university	tap water	cement	3	0	female anophele	yes	regularly	> 6 months	ministry of health	no	3	every body	every body	bite	no answer	0	3	yes	Marres d'water x	no answer	vomiting/stiffness/anemia	self medication	self medication	pharmacy		50000
Olézoa	Olezoa	23	M	form 5 to upper sixth	civil servant	form 5 to upper sixth	tap water	cement	14	4	moustiquoes	yes	regularly	> 2 years	ministry of health	yes	4	Parents	Parents	bite	Chaleur	2	2	yes	Marres d'water x	draining	vomiting/headache	hospital	hospital	pharmacy		45000
Olézoa	Olezoa	24	F	primary	Small business	primary	tap water	cement	3	0	moustiquoes/dirty	yes	regularly	> 2 years	buying	yes	3	every body	every body	bite	oubli	0	3	yes	dirty	no answer	headache/stiffness	self medication/traditional pharmacopeia/hospital	self medication	pharmacy
Olézoa	Olezoa	25	F	no answer	Small business	no answer	tap water/well/natural source	wood	6	0	moustiquoes	yes	regularly	> 2 years	ministry of health	yes	4	every body	every body	bite	no answer	1	1	yes	standing water	no answer	vomiting/headache/frièvre	hospital	hospital	pharmacy		35000
Olézoa	Olezoa	26	F	no answer	housewife	no answer	tap water/well	cement	10	1	moustiquoes/female anophele	yes	regularly	> 6 months	ministry of health	yes	4	every body	every body	bite	no answer	0	4	yes	swamp/dirty	evacuation	fever/tiredness/headache	self medication/hospital/traditional pharmacopeia	self medication	pharmacy/post/traditional doctors
Olézoa	Olezoa	27	no answer	no answer	Small business	form 1 to form 4	tap water/well	cement	14	4	moustiquoes	yes	regularly	> 6 months	ministry of health	yes	6	every body	every body	malaria	no answer	4	2	yes	Marres d'water x	no answer	stiffness/headache/fever/vomiting	self medicationication/hospital	self medication	pharmacy
Olézoa	Olezoa	28	no answer	no answer	no answer	no answer	tap water/natural source	cement	10	3	moustiquoes	no answer	regularly	> 6 months	ministry of health	yes	6	every body	every body	bite	no answer	6	0	yes	dirty	no answer	stiffness/fever	self medicationication/hospital	self medication	pharmacy
Olézoa	Olezoa	29	F	no answer	civil servant	no answer	tap water/well	cement	6	3	moustiquoes	no answer	regularly	> 6 months	ministry of health	yes	3	every body	every body	malaria	no answer	0	3	yes	grass/water source	no answer	fever/headache	hospital	hospital	pharmacy
Olézoa	Olezoa	30	F	no answer	no answer	no answer	tap water	cement	5	0	female anophele	yes	regularly	no answer	ministry of health	yes	3	every body	every body	bite/malaria	no answer	0	3	yes	dirty/water source	no answer	stiffness/fever	hospital	hospital	pharmacy		50000
Olézoa	Olezoa	31	M	no answer	Small business	no answer	tap water/well	cement	4	2	moustiquoes	yes	regularly	> 6 months	ministry of health	yes	1	every body	every body	malaria	no answer	0	1	no	no answer	no answer	no answer	no answer	no answer	no answer
Olézoa	Olezoa	32	M	no answer	Small business	form 5 to upper sixth	tap water/well	no answer	5	0	moustiquoes	no	regularly	> 6 months	ministry of health	yes	3	every body	every body	bite	no answer	0	3	yes	standing water/grass	no answer	fever/tiredness/headache	hospital	hospital	pharmacy
Olézoa	Olezoa	33	F	no answer	Small business	no answer	tap water	cement	1	0	female anophele	yes	regularly	> 6 months	ministry of health	yes	1	every body	every body	bite	no answer	0	1	no	no answer	no answer	fever/headache	hospital	hospital	pharmacy
Olézoa	Olezoa	34	F	university	student	university	tap water	cement	1	0	moustiquoes	yes	regularly	> 6 months	ministry of health	yes	1	every body	every body	no answer	no answer	0	1	yes	Marres d'water x	no answer	tiredness/vomiting	hospital/traditional pharmacopoeia	hospital	pharmacy
Olézoa	Olezoa	35	no answer	no answer	no answer	no answer	no answer	no answer	3	0	no answer	yes	no answer	> 6 months	ministry of health	no	2	every body	parents/<5 years	bite	Chaleur	0	2	yes	channels	no answer	stiffness	hospital	hospital	pharmacy
Olézoa	Olezoa	36	F	no answer	no answer	no answer	tap water/well	cement	8	1	dirty water	yes	regularly	> 6 months	ministry of health	yes	4	every body	every body	bite	no answer	0	4	yes	Marres d'water x	cleaning	fever/tiredness	hospital	hospital	pharmacy
Olézoa	Olezoa	37	F	no answer	Small business	no answer	tap water	cement	9	0	moustiquoes	yes	regularly	> 6 months	ministry of health	yes	2	every body	every body	bite/malaria	no answer	0	2	yes	Marécage	no answer	fever	self medicationication/hospital	self medication	pharmacy/post
Olézoa	Olezoa	38	M	no answer	Small business	no answer	tap water/well	cement	2	0	moustiquoes	yes	regularly	> 6 months	ministry of health	yes	1	every body	every body	bite/malaria	no answer	0	1	yes	Marécage	no answer	fever/headache	traditional pharmacopeia/pharmacie/hospital	traditional	pharmacy/traditional doctors
Olézoa	Olezoa	39	no answer	no answer	Small business	no answer	tap water	cement	7	1	moustiquoes	yes	regularly	> 2 years	ministry of health	yes	3	every body	parents/<5 years	malaria	no answer	3	0	yes	swamp/dirty water	sweeping	stomach aches/fever/headache	self medicationication/hospital	self medication	pharmacy/post
Olézoa	Olezoa	40	F	no answer	Small business	no answer	tap water/well	wood	4	0	moustiquoes	yes	regularly	> 6 months	ministry of health	yes	3	every body	every body	bite	no answer	0	3	yes	Marécage	no answer	fever/stiffness/headache	self medicationication/hospital	self medication	pharmacy/post
Olézoa	Olezoa	41	M	no answer	Small business	form 1 to form 4	tap water/well	cement	3	1	moustiquoes	yes	regularly	> 6 months	ministry of health	yes	2	every body	every body	bite	no answer	0	2	yes	Marres d'water x	no answer	fever/headache	hospital	hospital	pharmacy		180000
Olézoa	Olezoa	42	F	form 5 to upper sixth	student	form 5 to upper sixth	tap water	cement	5	1	moustiquoes	yes	regularly	> 6 months	ministry of health	yes	2	every body	every body	bite	no answer	0	2	yes	Marres d'water x	no answer	vomiting/fever	hospital	hospital	pharmacy
Olézoa	Olezoa	43	F	no answer	civil servant	no answer	tap water	cement	4	0	no answer	yes	regularly	> 6 months	ministry of health	yes	3	every body	every body	bite	no answer	0	3	yes	Marres d'water x	no answer	headache/stiffness	self medication/hospital/traditional pharmacopeia	self medication	pharmacy/post
Olézoa	Olezoa	44	F	university	student	university	tap water	cement	4	2	moustiquoes	yes	regularly	> 6 months	ministry of health	yes	2	nobody	every body	malaria	Chaleur	0	2	yes	Marres d'water x	no answer	fever/tiredness/stiffness	traditional pharmacopeia/self medication/hospital	traditional	pharmacy/post		180000
Olézoa	Olezoa	45	no answer	no answer	civil servant	no answer	tap water	cement	5	2	moustiquoes/female anophele	yes	regularly	> 6 months	ministry of health	yes	3	every body	every body	malaria	no answer	1	2	yes	dirty	no answer	fever/acne/headachee	hospital	hospital	pharmacy/post		150000
Olézoa	Olezoa	46	M	no answer	Small business	no answer	tap water	cement	6	1	moustiquoes/dirty water	yes	regularly	> 6 months	ministry of health	yes	3	every body	every body	bite	no answer	1	2	yes	channels	sweeping	fever/headache	self medication/hospital/traditional pharmacopeia	self medication	pharmacy/post
Olézoa	Olezoa	47	F	no answer	Small business	no answer	tap water	cement	4	1	no answer	yes	regularly	> 6 months	ministry of health	yes	4	every body	every body	bite	no answer	0	2	no	no answer	no answer	fever	hospital/traditional pharmacopoeia	hospital	pharmacy/post
Olézoa	Olezoa	48	M	no answer	no answer	no answer	tap water	cement	7	3	female anophele	yes	regularly	> 6 months	ministry of health	yes	4	every body	every body	bite	no answer	2	2	yes	water source/standing water	sweeping	fever/headache/stiffness	self medicationication/hospital	self medication	pharmacy/post		280000
Olézoa	Olezoa	49	M	no answer	Small business	primary	no answer	cement	5	1	moustiquoes	yes	regularly	> 6 months	ministry of health	yes	2	every body	every body	bite	no answer	1	1	yes	standing water/toilet	no answer	fever	traditional pharmacopeia/self medication/hospital	traditional	pharmacy/post
Olézoa	Olezoa	50	F	no answer	Small business	no answer	tap water	mud	3	0	moustiquoes/dirty water	yes	regularly	> 6 months	ministry of health	yes	3	every body	every body	bite	no answer	0	3	yes	standing water/channels	sweeping	fever/ tiredness	traditional pharmacopeia/self medication/hospital	traditional	pharmacy/post/traditional doctors
Etoug ebé	Etoug ebé	1 Et	F	no answer	no answer	form 5 to upper sixth	well/natural source	mix	6	1	moustiquoes	yes	regularly	< 6 months	ministry of health	no	1	children	children	bite	no answer	1		yes	pool of water	sweeping	stiffness	self medication/surgery	self medication	hospital
Etoug ebé	Etoug ebé	2 Et	F	no answer	no answer	form 1 to form 4	well/natural source	mud	3	1	moustiquoes	yes	regularly	< 6 months	ministry of health	yes	2	every body	every body	bite	chaleur		2	yes	pool of water	no answer	fever	surgery	hospital	hospital		10000
Etoug ebé	Etoug ebé	3 Et	M	no answer	no answer	university	drilling/well/Source	cement	4		moustiquoes	yes	regularly	< 6 months	ministry of health	yes	2	every body	every body	bite/malaria	no answer		2	yes	pool of water	nothing	fever/tiredness	surgery	hospital	hospital/pharmacy
Etoug ebé	Etoug ebé	4 Et	F	form 1 to form 4	no answer	no answer	well/natural source	mud	4	2	moustiquoes	yes	no answer	no answer	no answer	no answer		no answer	no answer		no answer			yes	pool of water	evacuation	fever	surgery	hospital	hospital
Etoug ebé	Etoug ebé	5 Et	F	no answer	no answer	form 1 to form 4	well/natural source	mud	5	1	moustiquoes	no answer	regularly	> 2 years	ministry of health	yes	3	every body	every body		no answer	2	1	yes	pool of water	evacuation	fever/stiffness	surgery	hospital	hospital		15000
Etoug ebé	Etoug ebé	6 Et	F	no answer	no answer	no answer	well	mix	6	1	moustiquoes	yes	regularly	< 6 months	ministry of health	yes	2	every body	every body	small size	no answer		2	yes	pool of water	cleaning	no answer		no answer	no answer
Etoug ebé	Etoug ebé	7 Et	F	no answer	no answer	form 5 to upper sixth	well	mix	6	2	moustiquoes	yes	regularly	> 6 months	ministry of health	yes	3	every body	every body		no answer		3	yes	pool of water	no answer	no idea	surgery	hospital	hospital
Etoug ebé	Etoug ebé	8 Et	F	no answer	no answer	no answer	well/natural source	mix	4	1	moustiquoes	yes	regularly	< 6 months	ministry of health	yes	3	every body	every body	bite	chaleur		3	yes	pool of water	nothing	headache/fever	self medication/surgery/traditional	self medication	hospital
Etoug ebé	Etoug ebé	9 Et	F	no answer	no answer	primary	well	mix	4	2	moustiquoes	yes	regularly	< 6 months	ministry of health	yes	1	every body	every body	bite/malaria	no answer	1		yes	pool of water	evacuation	headache/fever	surgery	hospital	hospital
Etoug ebé	Etoug ebé	10 Et	F	no answer	no answer	form 1 to form 4	well/natural source	mix	3	1	moustiquoes	yes	regularly	< 6 months	ministry of health	yes	1	every body	every body	bite	no answer		1	yes	latrine	no answer	fever	self medication/surgery	self medication	no answer
Etoug ebé	Etoug ebé	11 Et	M	university	no answer	no answer	well	mud	6		moustiquoes	yes	regularly	< 6 months	ministry of health/buying	yes	4	every body	every body	bite	chaleur		4	yes	pool of water	evacuation	headache/fever	self medication/surgery/traditional	self medication	hospital		25000
Etoug ebé	Etoug ebé	12 Et	F	no answer	no answer	no answer	well	wood	4	1	moustiquoes	yes	regularly	> 2 years	buying	yes	1	Parents/<5 years	parents/<5 years	bite	no answer	1		yes	pool of water	nothing	headache/stiffness	self medication/surgery	self medication	hospital
Etoug ebé	Etoug ebé	13 Et	F	no answer	no answer	primary	well	mix	6	1	moustiquoes	yes	regularly	< 6 months	ministry of health	yes	2	every body	every body	bite/malaria	no answer		2	yes	pool of water	sweeping	tiredness	self medication/surgery/traditional	self medication	hospital
Etoug ebé	Etoug ebé	14 Et	F	no answer	no answer	form 5 to upper sixth	well	mix	4	2	moustiquoes	yes	regularly	< 6 months	ministry of health/buying	yes	2	every body	every body	bite/malaria	chaleur		2	yes	pool of water	nothing	fever	self medication/surgery	self medication	hospital
Etoug ebé	Etoug ebé	15 Et	F	no answer	no answer	form 1 to form 4	well	cement	5	2	moustiquoes	yes	regularly	> 2 years	ministry of health/buying	yes	1	Parents/<5 years	parents/<5 years	bite/malaria	no answer	1		yes	pool of water	nothing	fever/tiredness	surgery	hospital	hospital
Etoug ebé	Etoug ebé	16 Et	F	no answer	no answer	form 1 to form 4	well	mix	12		moustiquoes	yes	regularly	< 6 months	ministry of health	yes	4	every body	every body	bite	no answer		4	yes	pool of water	no answer	no answer	self medication/surgery	self medication	no answer
Etoug ebé	Etoug ebé	17 Et	F	no answer	no answer	no answer	no answer	no answer	6	2	moustiquoes	yes	regularly	< 6 months	ministry of health	yes	4	every body	every body	bite/malaria	no answer		4	no	no ideas	no answer	fever/headache/tiredness	self medication/surgery/traditional	self medication	hospital/pharmacy
Etoug ebé	Etoug ebé	18 Et	M	form 5 to upper sixth	no answer	no answer	well	mix	4		moustiquoes	yes	regularly	> 2 years	no answer	no answer		no answer	no answer		no answer			yes	pool of water	no answer	fever/headache/tiredness	self medication	self medication	no answer
Etoug ebé	Etoug ebé	19 Et	F	no answer	no answer	no answer	well	mix	6		moustiquoes	yes	no answer	no answer	ministry of health	yes	3	every body	every body	bite/malaria	chaleur	3		yes	pool of water	evacuation	fever/tiredness	surgery	hospital	hospital
Etoug ebé	Etoug ebé	20 Et	F	no answer	no answer	form 5 to upper sixth	well	mix	3	1	moustiquoes	yes	regularly	< 6 months	ministry of health	yes	2	every body	every body	bite/malaria	no answer		2	yes	pool of water	nothing	headache/fever	surgery	hospital	hospital/pharmacy
Etoug ebé	Etoug ebé	21 Et	F	no answer	no answer	form 5 to upper sixth	tap water/well	mix	5	1	moustiquoes	yes	regularly	> 2 years	ministry of health	yes	2	every body	every body	bite/malaria	no answer		2	no	no ideas	no answer	fever/tiredness	self medication/surgery	self medication	hospital/pharmacy		13000
Etoug ebé	Etoug ebé	22 Et	F	no answer	no answer	form 1 to form 4	well	mud	3	1	moustiquoes	yes	regularly	< 6 months	buying	no	1	nobody	nobody		no answer		1	no answer	pool of water	no answer	tiredness	self medication/surgery	self medication	post/hospital
Etoug ebé	Etoug ebé	23 Et	F	no answer	no answer	form 5 to upper sixth	well	mud	7	1	moustiquoes	yes	regularly	< 6 months	ministry of health	yes	3	every body	every body	bite/malaria	no answer		3	yes	pool of water	nothing	headache/fever	surgery	hospital	hospital
Etoug ebé	Etoug ebé	24 Et	F	no answer	no answer	form 5 to upper sixth	well	mud	4	2	moustiquoes	yes	regularly	< 6 months	ministry of health	no	1	Parents/<5 years	parents/<5 years	malaria	no answer		1	yes	dustbin	evacuation	headache/stiffness/fever	self medication/surgery	self medication	post/hospital
Etoug ebé	Etoug ebé	25 Et	F	no answer	no answer	form 1 to form 4	tap water/drilling/well	mud	2		moustiquoes	yes	regularly	< 6 months	ministry of health	yes	2	every body	every body	bite	no answer		2	yes	pool of water	cleaning	headache	surgery	hospital	pharmacy		5000
Etoug ebé	Etoug ebé	26 Et	F	no answer	no answer	primary	well	mud	10	5	moustiquoes	yes	regularly	< 6 months	ministry of health	yes	3	every body	every body	bite/malaria	no answer		3	yes	pool of water	cleaning	tiredness	self medication/surgery	self medication	hospital/pharmacy		50000
Etoug ebé	Etoug ebé	27 Et	F	no answer	no answer	form 1 to form 4	well	cement	3	1	moustiquoes	yes	regularly	> 2 years	ministry of health	yes	1	every body	every body	malaria	no answer		1	yes	pool of water	cleaning	headache/fever		no answer	post
Etoug ebé	Etoug ebé	28 Et	F	form 5 to upper sixth	no answer	form 1 to form 4	tap water/well	cement	7	3	moustiquoes	yes	regularly	< 6 months	ministry of health	yes	2	every body	every body	bite/malaria	no answer		2	no	no ideas	sweeping	headache	surgery	hospital	no answer		5000
Etoug ebé	Etoug ebé	29 Et	F	university	no answer	no answer	tap water/well	cement	3	1	moustiquoes	yes	regularly	< 6 months	ministry of health	yes	2	every body	every body	bite/malaria	no answer		2	yes	dirty environment	cleaning	headache/fever	surgery	hospital	pharmacy		50000
Etoug ebé	Etoug ebé	30 Et	F	form 5 to upper sixth	no answer	no answer	tap water/well	cement	4	1	dirty water	yes	regularly	< 6 months	ministry of health	yes	1	every body	every body	bite	no answer		1	yes	pool of water	sweeping	no answer		no answer	pharmacy		50000
Etoug ebé	Etoug ebé	31 Et	F	university	no answer	no answer	tap water/well	cement	2		moustiquoes	yes	regularly	> 1 year	buying	yes	1	every body	every body	bite	no answer			yes	pool of water	cleaning	fever	surgery	hospital	pharmacy	3000
Etoug ebé	Etoug ebé	32 Et	F	primary	no answer	no answer	tap water	mud	5	2	no answer	yes	regularly	< 6 months	ministry of health	yes	1	every body	every body	bite/malaria	no answer		1	yes	pool of water	sweeping	no answer	self medication/surgery	self medication	post		20000
Etoug ebé	Etoug ebé	33 Et	F	primary	no answer	no answer	tap water	wood	1		moustiquoes	yes	regularly	< 6 months	ministry of health	yes	1	every body	every body	bite/malaria	no answer		1	yes	pool of water	evacuation	no answer	surgery	hospital	pharmacy		10000
Etoug ebé	Etoug ebé	34 Et	F	form 5 to upper sixth	no answer	form 5 to upper sixth	tap water	cement	4	2	moustiquoes	yes	dry season	< 6 months	ministry of health	yes	1	every body	every body	malaria	no answer			yes	pool of water	evacuation	fever	surgery	hospital	pharmacy		50000
Etoug ebé	Etoug ebé	35 Et	F	form 1 to form 4	no answer	no answer	tap water	cement	2		moustiquoes	yes	regularly	< 6 months	ministry of health	yes	1	every body	every body	bite	no answer	1		yes	dustbin	cleaning	no answer	self medication/surgery/traditional	self medication	post/pharmacy		3000
Etoug ebé	Etoug ebé	36 Et	F	no answer	no answer	form 5 to upper sixth	tap water/well	cement	4	1	female anophele	yes	dry season	> 1 year	ministry of health	no	1	children	children	bite/malaria	chaleur		1	yes	pool of water	sweeping	headache/fever	surgery	hospital	no answer		50000
Etoug ebé	Etoug ebé	37 Et	F	primary	no answer	primary	tap water/well	wood	4	1	moustiquoes	yes	regularly	< 6 months	ministry of health	yes	3	every body	every body	bite/malaria	no answer		3	yes	pool of water	cleaning	no answer	surgery	hospital	pharmacy		30000
Etoug ebé	Etoug ebé	38 Et	F	no answer	no answer	university	tap water/drilling/well	wood	4		female anophele	yes	regularly	< 6 months	buying	yes	4	every body	every body	bite/malaria	no answer		4	yes	pool of water	evacuation	no answer	surgery	hospital	pharmacy
Etoug ebé	Etoug ebé	39 Et	F	form 1 to form 4	no answer	no answer	tap water/well	cement	5	2	moustiquoes	yes	regularly	< 6 months	ministry of health	yes	3	every body	every body	bite/malaria	no answer		3	yes	pool of water	cleaning	headache/stiffness	surgery	hospital	pharmacy
Etoug ebé	Etoug ebé	40 Et	F	form 1 to form 4	no answer	no answer	tap water/well	cement	5	1	moustiquoes	yes	dry season	< 6 months	ministry of health	yes	6	every body	every body	bite	no answer		6	yes	pool of water	cleaning	headache/stiffness/fever	self medication	self medication	pharmacy		60000
Etoug ebé	Etoug ebé	41 Et	F	form 1 to form 4	no answer	form 1 to form 4	no answer	cement	4	2	moustiquoes	yes	regularly	< 6 months	ministry of health	no	2	every body	every body	malaria	no answer		2	yes	pool of water	cleaning	headache/fever	surgery	hospital	pharmacy		35000
Etoug ebé	Etoug ebé	42 Et	F	primary	no answer	form 1 to form 4	tap water/well	cement	7	1	moustiquoes	yes	rainy season	< 6 months	ministry of health	no	4	children	every body	malaria	no answer			yes	pool of water	evacuation	stiffness	surgery	hospital	pharmacy		15000
Etoug ebé	Etoug ebé	43 Et	M	form 5 to upper sixth	no answer	no answer	tap water/well	cement	5	2	moustiquoes	yes	dry season	< 6 months	ministry of health	no	2	children	children	bite/malaria	no answer		2	yes	pool of water	evacuation	no idea	self medication/surgery	self medication	pharmacy		100000
Etoug ebé	Etoug ebé	44 Et	M	form 1 to form 4	no answer	no answer	tap water/well	cement	4	1	moustiquoes	yes	dry season	< 6 months	ministry of health	yes	2	Parents/children	every body	bite/malaria	no answer		2	yes	pool of water	sweeping	fever	surgery	hospital	pharmacy	10000	50000
Etoug ebé	Etoug ebé	45 Et	F	no answer	no answer	form 5 to upper sixth	tap water/well	mud	3	1	moustiquoes	yes	regularly	< 6 months	ministry of health	yes	2	every body	every body	bite/malaria	no answer		2	yes	pool of water	evacuation	fever	self medication/surgery	self medication	post/pharmacy	6000	6000
Etoug ebé	Etoug ebé	46 Et	F	form 1 to form 4	no answer	no answer	tap water/well	cement	5	2	moustiquoes	yes	regularly	< 6 months	ministry of health	no	2	children	every body	bite/song/sleeping	no answer		2	yes	pool of water/channel	evacuation	headache/fever	self medication/surgery	self medication	post/pharmacy		60000
Etoug ebé	Etoug ebé	47 Et	M	primary	no answer	no answer	tap water/well	cement	2		moustiquoes	yes	no answer	no answer	no answer	no answer		no answer	no answer		chaleur			yes	channels	evacuation	fever	surgery	hospital	pharmacy	30000
Etoug ebé	Etoug ebé	48 Et	F	no answer	no answer	form 1 to form 4	tap water/well	wood	7	3	moustiquoes	yes	regularly	< 6 months	ministry of health	yes	2	every body	every body	bite/malaria	no answer		2	yes	pool of water	evacuation	tiredness	self medication/surgery	self medication	pharmacy		30000
Etoug ebé	Etoug ebé	49 Et	F	form 5 to upper sixth	no answer	form 5 to upper sixth	well	mud	4	2	moustiquoes	yes	regularly	> 1 year	ministry of health	yes	1	every body	every body	bite	no answer		1	yes	pool of water/envir sale	cleaning	fever/headache/tiredness	surgery	hospital	pharmacy		30000
Etoug ebé	Etoug ebé	50 Et	F	no answer	no answer	form 1 to form 4	tap water/well	mix	5	1	moustiquoes	yes	no answer	no answer	no answer	no answer		no answer	no answer		encombrant			yes	channels	cleaning	fever/tiredness	surgery/traditional	hospital	pharmacy	24000	80000
Nsam	Nsam SCDP	1 Ns	M	no answer	no answer	no answer	well	mix	4	2	moustiquoes	yes	regularly	> 2 years	buying	yes	3	every body	every body		no answer	1	2	yes	pool of water/bushes	nothing	headache/fever	surgery	hospital	post/hospital		50000
Nsam	Nsam SCDP	2 Ns	M	no answer	no answer	no answer	well	mix	3	1	moustiquoes	yes	regularly	> 1 year	ministry of health/buying	yes	4	every body	every body		no answer	1	3	no answer	pool of water	no answer	fever/tiredness	self medication/surgery	self medication	hospital
Nsam	Nsam SCDP	3 Ns	F	no answer	no answer	form 1 to form 4	tap water/natural source	wood	5		female anophele	yes	no answer	no answer	no answer	no answer		no answer	no answer		no answer			yes	channel/bushes	treated	headache/fever	surgery	hospital	hospital	30000	150000
Nsam	Nsam SCDP	4 Ns	F	no answer	no answer	no answer	well	wood	7	2	moustiquoes	yes	regularly	< 6 months	no answer	no answer		no answer	no answer		no answer			yes	pool of water	nothing	headache/stiffness	self medication/surgery/traditional	self medication	hospital/traditional doctor	40000	100000
Nsam	Nsam SCDP	5 Ns	F	no answer	no answer	primary	well	wood	7	3	moustiquoes	yes	no answer	no answer	ministry of health	yes	4	every body	every body	bite/malaria	no answer		4	yes	pool of water	no answer	fever/vomiting	surgery	hospital	hospital		50000
Nsam	Nsam SCDP	6 Ns	F	no answer	no answer	form 5 to upper sixth	well	wood	5		moustiquoes	yes	no answer	no answer	no answer	no answer		no answer	no answer		no answer			yes	pool of water/channel	nothing	fever/stiffness	surgery	hospital	hospital
Nsam	Nsam SCDP	7 Ns	F	no answer	no answer	form 5 to upper sixth	tap water/well	mix	8		moustiquoes	yes	regularly	< 6 months	ministry of health	yes	4	nobody	nobody		chaleur	1	3	yes	channel/bushes	no answer	fever	self medication/traditional	self medication	traditional doctors
Nsam	Nsam SCDP	8 Ns	M	university	no answer	no answer	tap water	cement	5	3	moustiquoes	yes	regularly	< 6 months	ministry of health	no	1	<5 years	< 5 years		Pas de MILDA		1	yes	pool of water	no answer	fever/headache/tiredness	self medication/surgery	self medication	hospital/pharmacy		150000
Nsam	Nsam SCDP	9 Ns	F	no answer	no answer	form 5 to upper sixth	tap water	cement	3	1	moustiquoes	no	no answer	> 2 years	buying	no answer	1	nobody	nobody		Pas de MILDA		1	yes	pool of water	no answer	fever/headache/tiredness	self medication	self medication	pharmacy	3000	20000
Nsam	Nsam SCDP	10 Ns	M	no answer	no answer	no answer	tap water	wood	3	1	moustiquoes	yes	regularly	> 1 year	ministry of health	yes	4	every body	every body	bite	no answer		4	no	no ideas	no answer	no answer	traditional pharmacopeia	traditional	traditional doctors
Nsam	Nsam SCDP	11 Ns	F	no answer	no answer	form 1 to form 4	well	wood	5	3	moustiquoes	yes	regularly	< 6 months	ministry of health	no answer	1	every body	every body	bite	no answer		1	no	no ideas	cleaning	fever/stiffness	self medication	self medication	no answer
Nsam	Nsam SCDP	12 Ns	M	no answer	no answer	university	well	mix	8	1	moustiquoes	yes	regularly	< 6 months	ministry of health	yes	4	every body	every body	bite/malaria	no answer		4	yes	pool of water	no answer	headache/fever	self medication/surgery	self medication	no answer
Nsam	Nsam SCDP	13 Ns	M	form 1 to form 4	no answer	no answer	well	mud	9	3	moustiquoes	yes	regularly	< 6 months	ministry of health	yes	6	every body	every body		no answer	1	5	no	no answer	no answer	no answer		no answer	no answer
Nsam	Nsam SCDP	14 Ns	F	no answer	no answer	no answer	well	mud	2		moustiquoes	yes	regularly	> 2 years	ministry of health	yes	1	every body	every body	malaria	no answer		1	yes	pool of water/channel	no answer	headache	self medication/surgery	self medication	hospital
Nsam	Nsam SCDP	15 Ns	F	no answer	no answer	no answer	tap water/well	mud	7	1	moustiquoes	yes	regularly	< 6 months	ministry of health	yes	4	every body	every body	bite/malaria	no answer	2	2	yes	pool of water/bushes	evacuation	no idea		no answer	no answer
Nsam	Nsam SCDP	16 Ns	F	primary	no answer	no answer	well	mud	4	1	moustiquoes	yes	regularly	> 2 years	ministry of health	yes	3	every body	every body	bite/malaria	no answer		3	yes	pool of water/latrine	evacuation	fever	surgery	hospital	hospital
Nsam	Nsam SCDP	17 Ns	F	no answer	no answer	no answer	well	mix	3	1	moustiquoes	yes	no answer	no answer	no answer	no answer		no answer	no answer		no answer			yes	pool of water	no answer	no answer		no answer	no answer
Nsam	Nsam SCDP	18 Ns	F	no answer	no answer	no answer	well	mud	7		moustiquoes	yes	regularly	< 6 months	ministry of health	yes	2	every body	every body	bite	no answer		2	no	no ideas	no answer	headache/tiredness/loss of appetite	self medication/surgery	self medication	hospital
Nsam	Nsam SCDP	19 Ns	F	no answer	no answer	no answer	well	mix	4		moustiquoes	yes	regularly	< 6 months	buying	yes	2	every body	every body	bite/malaria	no answer	1	1	yes	pool of water	no answer	headache/fever	traditional pharmacopeia	traditional	traditional doctors
Nsam	Nsam SCDP	20 Ns	F	no answer	no answer	no answer	well	mud	4	1	moustiquoes	yes	regularly	< 6 months	ministry of health	no answer	2	every body	every body		no answer	1	1	yes	pool of water	no answer	fever/stiffness	self medication/surgery	self medication	hospital/pharmacy
Nsam	Nsam SCDP	21 Ns	F	form 1 to form 4	no answer	no answer	tap water/well	mix	1		moustiquoes	no	regularly	> 1 year	ministry of health	yes	1	every body	every body	bite/malaria	no answer		1	yes	pool of water	nothing	headache/fever		no answer	no answer
Nsam	Nsam SCDP	22 Ns	F	no answer	no answer	no answer	well	mud	1		moustiquoes	yes	regularly	< 6 months	ministry of health	yes	2	every body	every body	bite/song/malaria	no answer		1	yes	pool of water	evacuation	no idea		no answer	no answer
Nsam	Nsam SCDP	23 Ns	F	no answer	no answer	primary	tap water/well	mix	5	3	moustiquoes	yes	regularly	< 6 months	ministry of health	no answer	2	every body	every body	bite/malaria	no answer		2	no	no ideas	no answer	vomiting/tiredness	surgery	hospital	hospital
Nsam	Nsam SCDP	24 Ns	M	no answer	no answer	no answer	no answer	mix	5	2	moustiquoes	yes	regularly	< 6 months	ministry of health	yes	3	every body	every body	bite	no answer		3	yes	pool of water	nothing	fever/stiffness	self medication/surgery	self medication	hospital/pharmacy		100000
Nsam	Nsam SCDP	25 Ns	M	no answer	no answer	university	well	wood	7	2	moustiquoes	yes	regularly	< 6 months	ministry of health	yes	4	every body	every body	bite	no answer	1	3	yes	pool of water	evacuation	headache/stiffness/fever	self medication/surgery	self medication	hospital
Nsam	Nsam SCDP	26 Ns	F	no answer	no answer	form 1 to form 4	tap water	cement	9	1	moustiquoes	yes	regularly	< 6 months	ministry of health	no	2	nobody	every body	bite	no answer	2		yes	channels	nothing	no idea	self medication/surgery	self medication	post/pharmacy
Nsam	Nsam SCDP	27 Ns	F	primary	no answer	primary	tap water	cement	6	3	no answer	yes	regularly	< 6 months	ministry of health	yes	4	every body	every body	bite	no answer		4	no	no ideas	nothing	no idea	surgery	hospital	pharmacy		10000
Nsam	Nsam SCDP	28 Ns	M	form 1 to form 4	no answer	form 1 to form 4	tap water/well	no answer	4		moustiquoes	yes	no answer	no answer	no answer	no answer		no answer	no answer		chaleur/manque			yes	pool of water	nothing	no idea	self medication/surgery/traditional	self medication	post/pharmacy		20000
Nsam	Nsam SCDP	29 Ns	F	form 1 to form 4	no answer	form 1 to form 4	tap water	cement	2		moustiquoes	yes	regularly	< 6 months	ministry of health	yes	2	Parents	Parents		no answer		2	yes	pool of water	sweeping	headache	surgery	hospital	pharmacy		20000
Nsam	Nsam SCDP	30 Ns	F	university	no answer	no answer	tap water/well	cement	1		moustiquoes	yes	regularly	< 6 months	ministry of health	yes	1	every body	every body	bite	no answer		1	yes	channels	evacuation	fever/headache/vomiting	self medication/surgery	self medication	pharmacy
Nsam	Nsam SCDP	31 Ns	F	primary	no answer	no answer	tap water/well	mud	4		no answer	yes	regularly	< 6 months	ministry of health	yes	4	every body	every body	bite	no answer		4	yes	pool of water	nothing	fever	surgery/traditional	hospital	pharmacy		20000
Nsam	Nsam SCDP	32 Ns	F	university	no answer	university	tap water/well	mud	10	3	moustiquoes	yes	regularly	< 6 months	ministry of health	no	3	children	children	bite	no answer		3	no	no ideas	evacuation	fever	self medication/surgery	self medication	pharmacy		2000
Nsam	Nsam SCDP	33 Ns	F	primary	no answer	primary	tap water/well	mud	7	3	moustiquoes	yes	regularly	> 2 years	ministry of health	yes	2	every body	every body	bite	no answer	2		yes	channel/bushes	sweeping	fever	self medication/surgery	self medication	pharmacy	1600	15000
Nsam	Nsam SCDP	34 Ns	F	primary	no answer	form 5 to upper sixth	tap water/well	cement	8	1	moustiquoes	yes	regularly	< 6 months	ministry of health	yes	4	every body	every body	bite/malaria	chaleur		4	yes	pool of water	nothing	tiredness	self medication/surgery	self medication	post/pharmacy	1000	10000
Nsam	Nsam SCDP	35 Ns	F	form 1 to form 4	no answer	form 1 to form 4	well	cement	4		moustiquoes	yes	regularly	< 6 months	ministry of health	yes	1	Parents	Parents	bite/malaria	no answer	1		yes	pool of water	nothing	fever	traditional/surgery	traditional	pharmacy	8400	100000
Nsam	Nsam SCDP	36 Ns	F	form 5 to upper sixth	no answer	form 1 to form 4	no answer	mud	5	1	moustiquoes	yes	regularly	< 6 months	ministry of health	yes	1	Parents	every body	bite/malaria	no answer		1	yes	pool of water/dustbin	evacuation	fever/vomiting	self medication/surgery	self medication	pharmacy		10000
Nsam	Nsam SCDP	37 Ns	M	no answer	no answer	no answer	tap water	cement	2		female anophele	yes	regularly	> 2 years	ministry of health	yes	1	every body	every body	bite	no answer		1	yes	dirty environment	no answer	headache/flu	self medication	self medication	post	30000	2000
Nsam	Nsam SCDP	38 Ns	F	no answer	no answer	no answer	tap water	cement	3	1	moustiquoes	yes	regularly	< 6 months	ministry of health	yes	2	every body	every body	bite/malaria	no answer		2	yes	pool of water	sweeping	headache/fever	traditional/self medication/surgery	self medication	post/pharmacy		20000
Nsam	Nsam SCDP	39 Ns	F	no answer	no answer	form 1 to form 4	tap water/well	mix			moustiquoes	yes	regularly	< 6 months	ministry of health	yes	3	every body	every body	bite	no answer		3	yes	pool of water	evacuation	tiredness	surgery	hospital	pharmacy		5000
Nsam	Nsam SCDP	40 Ns	M	primary	no answer	no answer	tap water	cement	3	1	moustiquoes	yes	regularly	> 6 months	buying	yes	2	every body	every body	bite/malaria	no answer	1	1	yes	pool of water	cleaning	headache/tiredness/stiffness	self medication/surgery	self medication	post/pharmacy
Nsam	Nsam SCDP	41 Ns	M	form 1 to form 4	no answer	university	tap water	cement	6	1	female anophele	yes	regularly	< 6 months	ministry of health	yes	3	every body	every body	malaria	no answer		3	yes	pool of water	evacuation	headache/stiffness/fever	self medication/surgery	self medication	post/pharmacy		20000
Nsam	Nsam SCDP	42 Ns	F	no answer	no answer	form 5 to upper sixth	tap water	cement	5	1	moustiquoes	yes	regularly	< 6 months	ministry of health	yes	2	every body	every body	bite/malaria	no answer	1	1	yes	pool of water	cleaning	fever/tiredness	self medication/surgery/traditional	self medication	pharmacy		50000
Nsam	Nsam SCDP	43 Ns	F	form 5 to upper sixth	no answer	form 1 to form 4	tap water	mix	4	2	moustiquoes	yes	regularly	< 6 months	ministry of health	yes	2	every body	every body	malaria	no answer		2	yes	pool of water	treated	fever	self medication/surgery	self medication	post/pharmacy		30000
Nsam	Nsam SCDP	44 Ns	F	primary	no answer	no answer	tap water	mix	5	3	moustiquoes	yes	regularly	> 2 years	ministry of health	no	2	Parents	Parents	bite	no answer		2	yes	pool of water	sweeping	stiffness	traditional/self medication/surgery	self medication	post/pharmacy		35000
Nsam	Nsam SCDP	45 Ns	M	form 1 to form 4	no answer	form 5 to upper sixth	tap water/well	wood	4		dirty	yes	regularly	< 6 months	ministry of health	yes	2	every body	every body	bite	no answer		2	no	no ideas	cleaning	no idea	surgery	hospital	pharmacy
Nsam	Nsam SCDP	46 Ns	F	form 5 to upper sixth	no answer	no answer	tap water/well	mix	2	1	moustiquoes	yes	regularly	> 6 months	ministry of health	yes	1	every body	every body	bite/malaria	no answer	1		yes	pool of water	evacuation	headache/fever	self medication/surgery	self medication	post/pharmacy
Nsam	Nsam SCDP	47 Ns	F	form 5 to upper sixth	no answer	form 5 to upper sixth	tap water/well	wood	5	2	moustiquoes	yes	regularly	< 6 months	ministry of health	yes	3	every body	every body	malaria	no answer		3	yes	pool of water	evacuation	headache/stiffness/fever	traditional/self medication/surgery	self medication	post/pharmacy
Nsam	Nsam SCDP	48 Ns	M	primary	no answer	no answer	tap water/well	mix	4	1	moustiquoes	yes	regularly	> 2 years	ministry of health	yes	1	Parents	every body	bite	no answer	1		yes	pool of water	cleaning	headache/stiffness/fever	self medication/surgery	self medication	post/pharmacy	4000	10000
Nsam	Nsam SCDP	49 Ns	F	no answer	no answer	form 5 to upper sixth	tap water	cement	9	1	moustiquoes	yes	regularly	> 1 year	buying	yes	5	every body	every body	bite/malaria	no answer		5	yes	pool of water	cleaning	headache/stomach ache	self medication/surgery	self medication	pharmacy	10000	15000
Nsam	Nsam SCDP	50 Ns	F	form 1 to form 4	no answer	form 1 to form 4	tap water/well	cement	4	1	moustiquoes	yes	regularly	> 2 years	buying	yes	2	every body	every body	bite/malaria	no answer		2	yes	pool of water/channel	sweeping	headache/fever	self medication/surgery/traditional	self medication	post/pharmacy	16800	100000
Nsam	Nsam SCDP	51 Ns	M	primary	no answer	no answer	tap water/well	wood	4	1	moustiquoes	yes	regularly	< 6 months	ministry of health	yes	1	Parents	every body	bite	no answer		1	yes	channels	nothing	no idea	surgery	hospital	pharmacy		10000
Efoulan	Efoulan Lac	1 El	F	no answer	no answer	form 1 to form 4	tap water	cement	7	4	moustiquoes	yes	regularly	< 6 months	ministry of health	yes	5	every body	every body	bite/malaria	no answer		5	yes	pool of water/channel	nothing	headache/fever	surgery	hospital	hospital	30000
Efoulan	Efoulan Lac	2 El	F	no answer	no answer	form 5 to upper sixth	tap water	cement	5	2	moustiquoes	yes	regularly	> 2 years	ministry of health/buying	yes	4	every body	every body	bite/malaria	no answer		4	yes	pool of water	evacuation	fever	self medication/surgery	self medication	hospital/pharmacy
Efoulan	Efoulan Lac	3 El	F	no answer	no answer	form 5 to upper sixth	tap water	cement	5	2	moustiquoes	yes	regularly	> 2 years	ministry of health	yes	2	every body	every body	bite/malaria	no answer		2	yes	pool of water	nothing	headache/tiredness	self medication/surgery	self medication	hospital/pharmacy
Efoulan	Efoulan Lac	4 El	F	no answer	no answer	no answer	well	mix	2		moustiquoes	yes	regularly	< 6 months	ministry of health	yes	1	every body	every body	bite	no answer		1	yes	pool of water	no answer	no answer	surgery	hospital	no answer
Efoulan	Efoulan Lac	5 El	M	no answer	no answer	form 5 to upper sixth	tap water	cement	6	2	moustiquoes	yes	regularly	< 6 months	ministry of health	yes	3	every body	every body	bite/malaria	no answer		3	yes	pool of water	nothing	no idea		no answer	no answer
Efoulan	Efoulan Lac	6 El	F	no answer	no answer	form 1 to form 4	tap water/well	cement	3	1	moustiquoes	yes	regularly	< 6 months	ministry of health	yes	2	every body	every body	malaria	no answer		2	no	no ideas	nothing	anemia	self medication	self medication	no answer
Efoulan	Efoulan Lac	7 El	F	no answer	no answer	form 5 to upper sixth	tap water	cement	1		moustiquoes	yes	regularly	< 6 months	ministry of health	yes	1	every body	every body	bite/malaria	no answer		1	yes	pool of water	nothing	fever/stiffness/tiredness	self medication/surgery	self medication	hospital		20000
Efoulan	Efoulan Lac	8 El	M	no answer	no answer	no answer	well	cement	5	3	moustiquoes	yes	regularly	> 2 years	ministry of health	yes	3	every body	every body	bite/malaria	no answer		3	yes	pool of water	evacuation	headache/fever	self medication/surgery	self medication	hospital
Efoulan	Efoulan Lac	9 El	M	primary	no answer	no answer	tap water	cement	4	2	moustiquoes	yes	regularly	< 6 months	ministry of health	yes	2	every body	every body		no answer		2	yes	pool of water/bushes	no answer	fever	self medication/surgery	self medication	hospital		100000
Efoulan	Efoulan Lac	10 El	F	no answer	no answer	form 5 to upper sixth	well	wood	3	1	moustiquoes	no	regularly	< 6 months	ministry of health	yes	2	every body	every body	malaria	no answer		2	yes	pool of water	evacuation	fever	surgery	hospital	hospital
Efoulan	Efoulan Lac	11 El	F	no answer	no answer	form 5 to upper sixth	well	mix	8	2	moustiquoes	yes	regularly	< 6 months	ministry of health	yes	3	every body	every body	bite/song/malaria	no answer		3	yes	pool of water	evacuation	fever	self medication/surgery	self medication	hospital
Efoulan	Efoulan Lac	12 El	M	no answer	no answer	primary	well	cement	2		moustiquoes	yes	regularly	< 6 months	ministry of health	yes	1	every body	every body	bite/song/malaria	no answer		1	no	no ideas	sweeping	fever	surgery	hospital	hospital
Efoulan	Efoulan Lac	13 El	M	no answer	no answer	no answer	well	wood	7	2	no answer	yes	regularly	> 2 years	ministry of health/buying	yes	3	every body	every body	bite/malaria	no answer	3		yes	pool of water	nothing	no idea		no answer	no answer
Efoulan	Efoulan Lac	14 El	F	no answer	no answer	form 1 to form 4	natural source	cement	9	3	moustiquoes	yes	regularly	< 6 months	ministry of health	yes	6	every body	every body	bite/malaria	no answer		6	yes	pool of water	no answer	no idea		no answer	no answer
Efoulan	Efoulan Lac	15 El	M	primary	no answer	no answer	well	cement	3		moustiquoes	yes	regularly	< 6 months	ministry of health	yes	1	every body	every body	bite/song/malaria	no answer		1	yes	pool of water	evacuation	fever/vomiting/tiredness	self medication/surgery/traditional	self medication	hospital	3000	80000
Efoulan	Efoulan Lac	16 El	M	university	no answer	no answer	tap water/well	cement	1		moustiquoes	yes	regularly	< 6 months	ministry of health	yes	1	every body	every body	bite/malaria	no answer		1	yes	pool of water	nothing	headache/stiffness/fever	self medication/surgery	self medication	hospital/pharmacy
Efoulan	Efoulan Lac	17 El	M	no answer	no answer	form 1 to form 4	well	cement	6		moustiquoes	yes	regularly	> 1 year	ministry of health	yes	2	every body	every body	bite	no answer		2	yes	pool of water	evacuation	headache/stiffness/fever	self medication/surgery/traditional	self medication	hospital		50000
Efoulan	Efoulan Lac	18 El	F	no answer	no answer	university	well	mix	7	3	moustiquoes	yes	regularly	> 2 years	ministry of health/buying	yes	4	every body	every body	bite/malaria	no answer	1	3	no answer	pool of water/dustbin	evacuation	vomiting/tiredness	self medication/surgery	self medication	hospital		50000
Efoulan	Efoulan Lac	19 El	F	no answer	no answer	university	well	mix	6	1	moustiquoes	yes	regularly	< 6 months	ministry of health	yes	2	every body	every body	bite/malaria	no answer		2	yes	pool of water/dustbin	evacuation	headache/fever	surgery	hospital	hospital
Efoulan	Efoulan Lac	20 El	F	no answer	no answer	no answer	well	mix	17	2	moustiquoes	yes	regularly	> 6 months	ministry of health	yes	6	<5 years	< 5 years	bite	chaleur		6	yes	channels	no answer	headache/stiffness/fever	self medication/surgery	self medication	hospital		50000
Efoulan	Efoulan Lac	21 El	F	no answer	no answer	primary	well	cement	10	3	moustiquoes	yes	regularly	> 2 years	ministry of health	yes	3	every body	every body	bite/malaria	no answer		3	no	no answer	sweeping	headache/tiredness/stiffness	self medication/surgery/traditional	self medication	hospital/pharmacy
Efoulan	Efoulan Lac	22 El	F	no answer	no answer	no answer	well	mud	7		moustiquoes	yes	regularly	> 2 years	ministry of health/buying	yes	7	every body	every body	bite/malaria	no answer	2	5	yes	pool of water/latrine	no answer	headache/fever/flu	self medication/surgery	self medication	hospital/pharmacy		50000
Efoulan	Efoulan Lac	23 El	F	no answer	no answer	primary	well	cement	4	1	moustiquoes	yes	regularly	< 6 months	ministry of health	yes	2	every body	every body	bite/malaria	no answer		2	yes	pool of water/récipient abano answeronné	no answer	fever/vomiting	surgery	hospital	hospital
Efoulan	Efoulan Lac	24 El	F	no answer	no answer	university	tap water	mix	8	2	female anophele	yes	regularly	> 2 years	ministry of health	yes	3	every body	every body	bite	no answer		3	yes	pool of water	evacuation	headache/tiredness/stiffness	self medication/surgery	self medication	hospital		50000
Efoulan	Efoulan Lac	25 El	F	no answer	no answer	university	well	cement	6	1	no answer	yes	regularly	< 6 months	ministry of health	yes	4	every body	every body	bite/malaria	no answer		4	yes	pool of water/channel	sweeping	headache/fever/diarrhoea	self medication/surgery	self medication	hospital
Efoulan	Efoulan Lac	26 El	F	primary	no answer	university	tap water/well	cement	5		dirty water	yes	regularly	> 2 years	ministry of health	yes	4	every body	every body	malaria	no answer		4	yes	pool of water	nothing	headache/stiffness/fever	self medication/surgery/traditional	self medication	pharmacy		18000
Efoulan	Efoulan Lac	27 El	F	no answer	no answer	no answer	tap water/well	cement			moustiquoes	yes	dry season	> 2 years	ministry of health	no	1	every body	every body	bite/malaria	no answer		1	yes	pool of water/channel	evacuation	fever/stomach ache	self medication/surgery	self medication	post/pharmacy		20000
Efoulan	Efoulan Lac	28 El	F	no answer	no answer	primary	tap water/well	cement	6		dirty	yes	regularly	> 2 years	ministry of health	yes	2	every body	every body	malaria	no answer		2	yes	pool of water	no answer	fever/headache/tiredness	surgery	hospital	pharmacy		30000
Efoulan	Efoulan Lac	29 El	F	no answer	no answer	primary	tap water/well	cement	3	1	no answer	yes	regularly	< 6 months	ministry of health	no	2	every body	every body	bite	no answer		2	no	no ideas	nothing	no idea	self medication/surgery	self medication	post/pharmacy		30000
Efoulan	Efoulan Lac	30 El	F	form 1 to form 4	no answer	form 1 to form 4	tap water	cement	11	2	moustiquoes	yes	regularly	< 6 months	ministry of health	yes	4	every body	every body	bite/malaria	no answer		4	yes	pool of water/channel	no answer	fever/vomiting	self medication/surgery	self medication	post/pharmacy		70000
Efoulan	Efoulan Lac	31 El	F	form 5 to upper sixth	no answer	university	tap water/well	cement	7		female anophele	yes	regularly	< 6 months	ministry of health	yes	5	every body	every body	bite	no answer	1	4	yes	dustbin/abandonned place	evacuation	headache/fever	self medication	self medication	pharmacy		30000
Efoulan	Efoulan Lac	32 El	F	university	no answer	primary	tap water	cement	20	4	moustiquoes	yes	regularly	< 6 months	ministry of health	yes	9	every body	every body	bite/malaria	no answer		9	yes	pool of water	nothing	headache/fever	self medication/surgery	self medication	post/pharmacy
Efoulan	Efoulan Lac	33 El	F	form 5 to upper sixth	no answer	form 5 to upper sixth	tap water	cement	5	3	moustiquoes	yes	regularly	< 6 months	ministry of health	yes	2	every body	every body	bite/malaria	no answer		2	yes	pool of water/channel	nothing	fever	surgery	hospital	pharmacy	15000	36000
Efoulan	Efoulan Lac	34 El	F	form 5 to upper sixth	no answer	form 1 to form 4	tap water/well	cement	4	1	moustiquoes	yes	regularly	< 6 months	ministry of health	yes	2	children	children	bite/malaria	chaleur		2	yes	pool of water/channel	cleaning	fever/vomiting	self medication/surgery/traditional	self medication	post/pharmacy	15000	50000
Efoulan	Efoulan Lac	35 El	M	form 1 to form 4	no answer	no answer	tap water/well	cement	10	4	moustiquoes	yes	regularly	> 6 months	ministry of health	yes	7	every body	every body	bite	no answer		7	yes	pool of water	cleaning	no idea	surgery	hospital	pharmacy		55000
Efoulan	Efoulan Lac	36 El	F	no answer	no answer	form 1 to form 4	well	cement	6	1	female anophele	yes	regularly	> 1 year	ministry of health	yes	5	every body	every body	malaria	chaleur	2		no	pool of water	cleaning	fever/tiredness		no answer	pharmacy
Efoulan	Efoulan Lac	37 El	F	no answer	no answer	form 1 to form 4	tap water/well	mix	3	1	moustiquoes	yes	regularly	> 6 months	buying	yes	2	every body	every body	bite/malaria	no answer		2	no	no ideas	cleaning	fever/vomiting	self medication/surgery	self medication	post/pharmacy	28000
Efoulan	Efoulan Lac	38 El	F	no answer	no answer	university	tap water/well	cement	2		female anophele	yes	regularly	> 1 year	ministry of health/buying	yes	2	every body	every body	bite/malaria	no answer		2	yes	pool of water	no answer	headache/stiffness/fever	traditional/self medication	self medication	post		10000
Efoulan	Efoulan Lac	39 El	F	no answer	no answer	form 5 to upper sixth	tap water/well	wood	10	2	moustiquoes	yes	regularly	< 6 months	ministry of health	yes	2	every body	every body	bite/malaria	no answer		2	yes	pool of water	cleaning	fever/tiredness	self medication/surgery	self medication	post/pharmacy		5000
Efoulan	Efoulan Lac	40 El	M	primary	no answer	no answer	tap water	cement	1		moustiquoes	yes	regularly	< 6 months	ministry of health	yes	1	every body	every body	bite/malaria	no answer		1	yes	pool of water	cleaning	fever/tiredness	surgery	hospital	pharmacy	3600	30000
Efoulan	Efoulan Lac	41 El	F	no answer	no answer	form 1 to form 4	tap water/well	cement	6	2	moustiquoes	yes	regularly	> 1 year	donation	yes	2	Parents	every body	bite	no answer	1	1	no	no ideas	nothing	headache/fever	self medication/surgery	self medication	post/pharmacy
Efoulan	Efoulan Lac	42 El	F	form 5 to upper sixth	no answer	form 5 to upper sixth	tap water/well	cement	6	1	moustiquoes	yes	regularly	< 6 months	ministry of health/buying	yes	3	every body	every body	bite/malaria	no answer		3	yes	pool of water	evacuation	headache/fever	self medication/surgery	self medication	post/pharmacy	1000	50000
Efoulan	Efoulan Lac	43 El	F	form 5 to upper sixth	no answer	university	tap water	cement	4	1	female anophele	yes	regularly	< 6 months	ministry of health	yes	3	every body	every body	bite	no answer	1	2	yes	pool of water	evacuation	headache/fever/tiredness/stiffness	self medication/surgery	self medication	post/pharmacy	1000	70000
Efoulan	Efoulan Lac	44 El	M	primary	no answer	no answer	tap water/well	cement	8	3	moustiquoes	yes	regularly	< 6 months	ministry of health	yes	3	every body	every body	bite	no answer	3		yes	pool of water	cleaning	fever	surgery	hospital	pharmacy		100000
Efoulan	Efoulan Lac	45 El	F	form 1 to form 4	no answer	no answer	tap water	cement	1		moustiquoes	yes	rainy season	no answer	ministry of health	yes	1	nobody	every body	bite/malaria	no answer		1	yes	channel/latrine	nothing	headache/tiredness/stiffness	self medication/surgery	self medication	post/pharmacy	1000	10000
[truncated: 262 more rows]

## Sheet: raw data_2
number	cluster	household'head study level	occupation type	interviewee study level	age of interviewee	respondent-sex	water source	house type	nber of people	nber<5years	malaria vectors	another_diseases	breeding site types	1.4. LLINs	1.4. screened on window	1.4. repellents	1.4. fan	1.4. spiral	1.4. insecticide spray	1.4. other to specify	symptoms	1.6. hospital forconsultation	1.6. self-medication	1.6. traditionnal pharmacopeia	1.6. order of preference	malaria-prevention	period_LLIN	bednets	nber LLIN	total of LLINs used last night	last night used of LLIN amonght child < 5 ans	last night used of LLIN amonght pregnant women	1.12. to fight against mosquito bites	1.12. to fight against mosquito songs	1.12. to sleep	1.12. to avoid malaria	1.13. forget	1.13. heat	1.13. no mosquitoes inside house	1.13. other to precise	things to do to reduce mosquito densities		knowledge of larval control	2.2. by talking with the treatment team	2.2. by seeing the treatment team	2.2. by being informed by the district head	2.2. by relatives	impression of the people in the area	impact on aggressive densities
[truncated: 1,532 more rows]
[truncated: 8 more columns]
